# Supplementary material for: Evaluation of the inhibitory mechanism of Pennisetum glaucum (pearl millet) bioactive compounds for rheumatoid arthritis: an in vitro and computational approach
Source: Front Pharmacol. 2024 Nov 21;15:1488790. doi: 10.3389/fphar.2024.1488790 (PMC11617165; doi:10.3389/fphar.2024.1488790)
Supplement: Supplementary file 1 [file Table1.xlsx]

## Sheet: ADMET OF COMPOUNDS
Codes	Compounds	PubChem CID	Molecular formula	Molecular weight (g/mol)	GI absorption	TPSA	Rotatable bond	H bond acceptor	H bond Donor	lipinski	ghose	veber	egan	muegge	Caco	Pgp I	Pgp S	HIA	F20	herG	H-HT	AMES	Rat Acute Oral toxicity	CARCINOGENECITY	smile
C1	o-Toluic acid, 2-butyl ester	226914	C12H16O2	192.25	high	26.30 Å²	4	2	0	yes	yes	yes	yes	no	-4.335	nnn	nnn	nnn	NNN	nnn	nnn	nnn	NNN	nn	CCC(C)OC(=O)C1=CC=CC=C1C
C2	Isobutyl methyl carbonate	22556363	C6H12O3	132.16	high	35.53	4	3	0	yes	no	yes	yes	no	-4.284	NNN	nnn	nnn	NNN	nnn	nnn	nnn	NNN	nnn	CC(C)COC(=O)OC
C3	Methyl-3-(2,2-dichlorovinyl)-2,2-dimethyl-(1-cyclopropane)carboxylate,c &t	94591	C9H12Cl2O2	223.1	high	26.30 Å²	3	2	0	YES	YES	YES	YES	YES	-4.978	nnn	nnn	nnn	NNN	nnn	nnn	nn	NN	nnn	CC1(C(C1C(=O)OC)C=C(Cl)Cl)C
C4	2-Methylamino-N-phenyl-acetamide	541846	C9H12N2O	164.2	high	41.13 Å²	4	2	2	yes	yes	yes	yes	no	-4.933	nnn	nnn	nnn	NN	nn	nn	nnn	N	nnn	CNCC(=O)NC1=CC=CC=C1
C5	Benzenemethanol, 2-(2-aminopropoxy)-3-methyl-	93285	C11H17NO2	195.26	high	55.48 Å²	4	3	0	yes	yes	yes	yes	no	-4.914	nnn	nn	nnn	NNN	nnn	nn	n	m	nn	CC1=C(C(=CC=C1)CO)OCC(C)N
C6	1-(5-Bicyclo[2.2.1]heptyl)ethylamine	161455	C9H17N	139.24l	high	26.02 Å²	1	1	1	yes	no	yes	yes	no	-4.811	nnn	nnn	nnn	NNN	nnn	n	nnn	NN	nnn	CC(C1CC2CCC1C2)N
C7	benzenesulfonamide, 2-nitro-N-phenyl-	229600	C12H10N2O4S	278.28	high	100.37 Å²	4	4	1	yes	yes	yes	yes	yes	-4.644	nnn	nnn	nnn	NNN	nnn	m	nnn	N	m	C1=CC=C(C=C1)NS(=O)(=O)C2=CC=CC=C2[N+](=O)[O-]
C8	3,4-Hexanediol, 2,5-dimethyl-	552199	C8H18O2	146.23	high	40.46 Å²	3	2	2	yes	no	yes	yes	no	-4.445	nnn	nnn	nnn	m	nnn	nnn	nnn	nnn	nnn	CC(C)C(C(C(C)C)O)O
C9	Pregnane-3,20-diamine, (3.beta.,5.alpha.,20S)-	22213384	C21H38N2	318.54	high	52.04 Å²	1	2	2	yes	yes	yes	yes	yes	-5.119	nnn	nnn	nnn	nnn	m	n	nnn	nnn	nnn	CC(C1CCC2C1(CCC3C2CCC4C3(CCC(C4)N)C)C)N
C10	Pentanoic acid, 2-hydroxy-4-methyl-, methyl ester	62908	C7H14O3	146.18	high	46.53 Å²	4	3	1	yes	no	yes	yes	no	-4.259	nnn	nnn	nnn	nnn	nnn	nnn	nnn	nnn	nnn	CC(C)CC(C(=O)OC)O
C11	1-Propanamine, N1-methyl-2-methoxy	541506	C5H13NO	103.16	high	21.26 Å²	3	2	1	yes	no	yes	yes	no	-4.542	nnn	nnn	nnn	nnn	nnn	n	nn	n	nn	CC(CNC)OC
C12	2-Piperidinone, 1-methyl-	13603	C6H11NO	113.16	high	20.31 Å²	0	1	0	yes	no	yes	yess	no	-4.456	nnn	nnn	nnn	nn	nnn	nn	nnn	nn	nnn	CN1CCCCC1=O
C13	dl-Alanine ethyl ester	69236	C5H11NO2	117.15	high	52.32 Å²	3	3	1	yes	no	yes	yes	no	-4.88	nnn	nnn	nnn	NNN	nnn	nnn	nnn	NN	nnn	CCOC(=O)C(C)N
C14	sec-Butyl pentyl disulfide	536233	C9H20S2	192.39	high	50.60 Å²	7	0	0	yes	yes	yes	yes	no	-4.252	nnn	nnn	nnn	NNN	nnn	nnn	nnn	NNN	nn	CCCCCSSC(C)CC
C15	5-Butyl-1,3-oxathiolan-2-one	535042	C7H12O2S	160.23	high	51.60 Å²	3	2	0	yes	yes	yes	yes	no	-4.475	nnn	nnn	nnn	NNN	nnn	nn	n	NN	m	CCCCC1CSC(=O)O1
C16	2,6-Lutidine 3,5-dichloro-4-dodecylthio-	536613	C19H31Cl2NS	376.43	high	38.19 Å²	12	1	0	yes	no	no	no	no	-4.744	nnn	nnn	nnn	m	nnn	nnn	nnn	NNN	nnn	CCCCCCCCCCCCSC1=C(C(=NC(=C1Cl)C)C)Cl
C17	Benzenethanamine, 2-fluoro-2',4,5-trihydroxy-N-methyl-	541604	C9H12FNO3	201.19	low	72.72 Å²	3	5	4	yes	yes	yes	yes	yes	-5.031	nnn	nnn	nnn	NNN	nnn	n	m	N	nnn	CNCC(C1=CC(=C(C=C1F)O)O)O
Targets	Standard Drugs	PubChem CID	Molecular formula	Molecular weight (g/mol)	GI absorption	TPSA	Rotatable bond	H bond acceptor	H bond Donor	lipinski	ghose	veber	egan	muegge	Caco	Pgp I	Pgp S	HIA	F20	herG	H-HT	AMES	Rat Acute Oral toxicity	CARCINOGENECITY	smile
MMP9	Minocycline	54675783	C23H27N3O7	457.48	Low	164.63 Å²	3	8	5	yes	yes	no	no	no	-6.25	nnn	ppp	nnn	nnn	nnn	nn	nnn	ppp	nn	CN(C)C1C2CC3CC4=C(C=CC(=C4C(=C3C(=O)C2(C(=C(C1=O)C(=O)N)O)O)O)O)N(C)C
PTGS2	Niflumic acid	4488	C13H9F3N2O2	282.22	high	62.22 Å²	4	6	2	yes	yes	yes	yes	yes	-4.809	nnn	nnn	nnn	nnn	nnn	pp	nnn	ppp	nn	C1=CC(=CC(=C1)NC2=C(C=CC=N2)C(=O)O)C(F)(F)F
JAK2	fostamatinib	11671467	C23H26FN6O9P	580.46	low	196.53 Å²	10	13	4	No	No	No	No	No	-5.187	ppp	nnn	m	nnn	n	ppp	nnn	m	pp	CC1(C(=O)N(C2=C(O1)C=CC(=N2)NC3=NC(=NC=C3F)NC4=CC(=C(C(=C4)OC)OC)OC)COP(=O)(O)O)C
HIF1a	Vadadustat	23634441	C14H11ClN2O4	306.7	high	99.52 Å²	5	5	3	yes	yes	yes	yes	yes	-4.911	nnn	nnn	nnn	nnn	nnn	nn	nnn	nnn	nn	C1=CC(=CC(=C1)Cl)C2=CC(=C(N=C2)C(=O)NCC(=O)O)O

## Sheet: GCMS profile of lead compounds 
Compound	Peak	R.Time	I.Time	F.Time	Area	Area%	Height	Height%	A/H	Mark	GCMS
o-Toluic acid, 2-butyl ester	26	5.166	5.15	5.18	6380	0.02	5862	0.08	1.09	V	#VALUE!
Isobutyl methyl carbonate	28	5.31	5.26	5.33	15854	0.06	6334	0.09	2.5	V	#VALUE!
Methyl-3-(2,2-dichlorovinyl)-2,2-dimethyl-(1-cyclopropane)carboxylate,c &t	68	8.586	8.51	8.65	55978	0.21	7853	0.11	7.13	V	#VALUE!
2-Methylamino-N-phenyl-acetamide	265	23.844	23.82	23.89	118216	0.45	32498	0.46	3.64	V	#VALUE!
Benzenemethanol, 2-(2-aminopropoxy)-3-methyl-	97	10.513	10.48	10.58	31580	0.12	6458	0.09	4.89	V	#VALUE!
1-(5-Bicyclo[2.2.1]heptyl)ethylamine	206	19.551	19.52	19.57	68046	0.26	25053	0.36	2.72	V	#VALUE!
benzenesulfonamide, 2-nitro-N-phenyl-	151	15.059	15.02	15.08	18216	0.07	6946	0.1	2.62	V	#VALUE!
3,4-Hexanediol, 2,5-dimethyl-	186	17.909	17.83	17.93	149461	0.56	25978	0.37	5.75	V	#VALUE!
Pregnane-3,20-diamine, (3.beta.,5.alpha.,20S)-	188	18.062	18.04	18.09	71560	0.27	25881	0.37	2.76	V	#VALUE!
Pentanoic acid, 2-hydroxy-4-methyl-, methyl ester	205	19.5	19.48	19.52	47082	0.18	20260	0.29	2.32	V	#VALUE!
1-Propanamine, N1-methyl-2-methoxy	241	22.345	22.32	22.37	87915	0.33	32038	0.46	2.74	V	#VALUE!
2-Piperidinone, 1-methyl-	269	24.1	24.08	24.15	124227	0.47	31721	0.45	3.92	V	#VALUE!
dl-Alanine ethyl ester	311	27.117	27.09	27.14	62731	0.24	24994	0.36	2.51	V	#VALUE!
sec-Butyl pentyl disulfide	315	27.348	27.33	27.4	77703	0.29	21620	0.31	3.59	V	#VALUE!
5-Butyl-1,3-oxathiolan-2-one	325	28.156	28.14	28.19	33808	0.13	15015	0.21	2.25	V	#VALUE!
2,6-Lutidine 3,5-dichloro-4-dodecylthio-	334	28.98	28.95	29	50685	0.19	18246	0.26	2.78	V	#VALUE!
Benzenethanamine, 2-fluoro-2',4,5-trihydroxy-N-methyl-	358	30.519	30.48	30.55	61578	0.23	19035	0.27	3.23	V	#VALUE!

## Sheet: PASS profile of C7
Compound 7
Pa	Pi	Biological Activities
0,903	0,002	Phospholipid-translocating ATPase inhibitor
0,884	0,008	Polyporopepsin inhibitor
0,842	0,005	Arylsulfate sulfotransferase inhibitor
0,820	0,005	Bisphosphoglycerate phosphatase inhibitor
0,798	0,002	Integrin alpha2 antagonist
0,804	0,010	Arylacetonitrilase inhibitor
0,805	0,011	NADPH peroxidase inhibitor
0,788	0,011	Glutamyl endopeptidase II inhibitor
0,775	0,026	Saccharopepsin inhibitor
0,775	0,026	Chymosin inhibitor
0,775	0,026	Acrocylindropepsin inhibitor
0,745	0,006	Spermidine dehydrogenase inhibitor
0,748	0,013	Glucan endo-1,6-beta-glucosidase inhibitor
0,741	0,006	Chloride peroxidase inhibitor
0,744	0,010	Superoxide dismutase inhibitor
0,743	0,010	Cl--transporting ATPase inhibitor
0,741	0,010	Prolyl aminopeptidase inhibitor
0,731	0,005	Arylalkyl acylamidase inhibitor
0,720	0,004	Myosin ATPase inhibitor
0,719	0,003	Antiprotozoal (Coccidial)
0,709	0,010	L-glutamate oxidase inhibitor
0,712	0,013	Phthalate 4,5-dioxygenase inhibitor
0,703	0,004	Aspergillopepsin I inhibitor
0,701	0,005	Alcohol O-acetyltransferase inhibitor
0,713	0,020	Fusarinine-C ornithinesterase inhibitor
0,699	0,008	(R)-6-hydroxynicotine oxidase inhibitor
0,696	0,009	Poly(alpha-L-guluronate) lyase inhibitor
0,703	0,020	Omptin inhibitor
0,682	0,003	Para amino benzoic acid antagonist
0,676	0,008	3-Phytase inhibitor
0,685	0,018	Venombin AB inhibitor
0,667	0,010	Carnitinamidase inhibitor
0,658	0,006	Bothrolysin inhibitor
0,651	0,005	CDP-4-dehydro-6-deoxyglucose reductase inhibitor
0,668	0,025	Protein-glutamate methylesterase inhibitor
0,640	0,007	Na+-transporting two-sector ATPase inhibitor
0,637	0,013	Cutinase inhibitor
0,631	0,007	Opine dehydrogenase inhibitor
0,629	0,008	S-formylglutathione hydrolase inhibitor
0,628	0,008	Alanine-tRNA ligase inhibitor
0,689	0,073	Ubiquinol-cytochrome-c reductase inhibitor
0,620	0,009	Aldehyde dehydrogenase (pyrroloquinoline-quinone) inhibitor
0,620	0,009	N-acylmannosamine kinase inhibitor
0,612	0,003	Aspergillopepsin II inhibitor
0,631	0,022	Thioredoxin inhibitor
0,614	0,005	Camphor 1,2-monooxygenase inhibitor
0,610	0,009	Anthranilate-CoA ligase inhibitor
0,649	0,049	Glycosylphosphatidylinositol phospholipase D inhibitor
0,596	0,006	Dimethylmaleate hydratase inhibitor
0,600	0,013	Prostaglandin-A1 DELTA-isomerase inhibitor
0,622	0,035	GST A substrate
0,626	0,042	TP53 expression enhancer
0,587	0,007	N-carbamoyl-L-amino-acid hydrolase inhibitor
0,584	0,008	Chitosanase inhibitor
0,581	0,013	Thymidylate 5'-phosphatase inhibitor
0,582	0,014	Laccase inhibitor
0,570	0,005	N-acetyl-gamma-glutamyl-phosphate reductase inhibitor
0,570	0,010	Salicylate 1-monooxygenase inhibitor
0,563	0,005	Bisphosphoglycerate mutase inhibitor
0,638	0,084	Aspulvinone dimethylallyltransferase inhibitor
0,576	0,024	Endopeptidase So inhibitor
0,556	0,004	5 Hydroxytryptamine 1E antagonist
0,564	0,012	Hyponitrite reductase inhibitor
0,579	0,029	Phosphatidylserine decarboxylase inhibitor
0,593	0,044	Lysase inhibitor
0,554	0,005	2,4-Diaminopentanoate dehydrogenase inhibitor
0,554	0,005	Lysine 6-dehydrogenase inhibitor
0,554	0,005	3-Hydroxybutyryl-CoA dehydrogenase inhibitor
0,564	0,018	Monodehydroascorbate reductase (NADH) inhibitor
0,586	0,042	Acute neurologic disorders treatment
0,561	0,020	2-Hydroxymuconate-semialdehyde hydrolase inhibitor
0,586	0,045	Benzoate-CoA ligase inhibitor
0,540	0,004	Carboxylesterase inhibitor
0,541	0,007	Gamma-glutamyltransferase inhibitor
0,536	0,005	Pantoate 4-dehydrogenase inhibitor
0,563	0,033	Nitrate reductase (cytochrome) inhibitor
0,563	0,035	CYP2C8 inhibitor
0,569	0,041	CYP3A2 substrate
0,540	0,013	Leucolysin inhibitor
0,540	0,026	(S)-6-hydroxynicotine oxidase inhibitor
0,540	0,032	Aminobutyraldehyde dehydrogenase inhibitor
0,511	0,003	Antileprosy
0,523	0,020	(R)-Pantolactone dehydrogenase (flavin) inhibitor
0,510	0,007	Cyclopentanone monooxygenase inhibitor
0,506	0,009	3-Carboxyethylcatechol 2,3-dioxygenase inhibitor
0,499	0,009	Acetate kinase inhibitor
0,506	0,016	Histidinol-phosphatase inhibitor
0,513	0,023	4-Hydroxyproline epimerase inhibitor
0,491	0,004	Sickle-cell anemia treatment
0,490	0,003	Antihelmintic (Fasciola)
0,506	0,022	N-benzyloxycarbonylglycine hydrolase inhibitor
0,491	0,007	3-Oxoadipate enol-lactonase inhibitor
0,506	0,024	Tpr proteinase (Porphyromonas gingivalis) inhibitor
0,510	0,028	Platelet derived growth factor receptor kinase inhibitor
0,491	0,010	CYP19A1 expression inhibitor
0,502	0,023	Phosphoinositide 5-phosphatase inhibitor
0,490	0,013	Rhamnulose-1-phosphate aldolase inhibitor
0,496	0,022	UGT2B12 substrate
0,500	0,026	Urethanase inhibitor
0,480	0,013	Channel-conductance-controlling ATPase inhibitor
0,480	0,014	Taurine-2-oxoglutarate transaminase inhibitor
0,526	0,061	Complement factor D inhibitor
0,487	0,025	Pancreatic elastase inhibitor
0,489	0,029	Hydroxylamine oxidase inhibitor
0,460	0,006	Undecaprenyl-diphosphatase inhibitor
0,472	0,020	Pyruvate decarboxylase inhibitor
0,456	0,003	MO15-related protein kinase Pfmrk inhibitor
0,469	0,018	GST P substrate
0,472	0,033	Cytochrome P450 stimulant
0,439	0,001	Ubiquitin-protein ligase inhibitor
0,494	0,060	Glucan endo-1,3-beta-D-glucosidase inhibitor
0,465	0,033	Creatininase inhibitor
0,450	0,019	Uroporphyrinogen-III synthase inhibitor
0,437	0,007	3-Hydroxyphenylacetate 6-hydroxylase inhibitor
0,448	0,018	CYP2C10 substrate
0,464	0,037	Mucinaminylserine mucinaminidase inhibitor
0,436	0,009	Lactose synthase inhibitor
0,441	0,018	Transcription factor inhibitor
0,439	0,017	PfA-M1 aminopeptidase inhibitor
0,466	0,044	3-Hydroxybenzoate 6-monooxygenase inhibitor
0,456	0,035	Renal tissue kallikrein inhibitor
0,421	0,003	Thermomycolin inhibitor
0,430	0,017	GST P1-1 substrate
0,446	0,034	Methylumbelliferyl-acetate deacetylase inhibitor
0,439	0,027	2-Haloacid dehalogenase inhibitor
0,447	0,038	Glyoxylate reductase inhibitor
0,448	0,040	CYP2D15 substrate
0,441	0,033	D-lactaldehyde dehydrogenase inhibitor
0,423	0,014	L-threonine 3-dehydrogenase inhibitor
0,427	0,020	Antiprotozoal (Amoeba)
0,430	0,024	Diamine N-acetyltransferase inhibitor
0,419	0,014	Guanidinoacetase inhibitor
0,435	0,032	Antiobesity
0,416	0,013	Sweetener
0,423	0,020	Phenylacetate-CoA ligase inhibitor
0,439	0,036	Cathepsin T inhibitor
0,412	0,010	Methylaspartate ammonia-lyase inhibitor
0,446	0,045	Apyrase inhibitor
0,489	0,088	Sugar-phosphatase inhibitor
0,413	0,012	Maillard reaction inhibitor
0,437	0,038	Simian immunodeficiency virus proteinase inhibitor
0,433	0,035	Antiinfective
0,407	0,010	Polarisation inhibitor
0,428	0,031	P-benzoquinone reductase (NADPH) inhibitor
0,453	0,058	Aldehyde oxidase inhibitor
0,412	0,018	2,4-Dichlorophenol 6-monooxygenase inhibitor
0,435	0,041	Cyclohexanone monooxygenase inhibitor
0,452	0,059	Lipoprotein lipase inhibitor
0,519	0,128	Mucomembranous protector
0,410	0,020	Thiosulfate dehydrogenase inhibitor
0,400	0,010	N-Carbamoyl-D-amino acid hydrolase inhibitor
0,391	0,003	Celiac disease treatment
0,387	0,001	Carbonic anhydrase V inhibitor
0,422	0,038	Glycerol-3-phosphate oxidase inhibitor
0,468	0,085	Oxidoreductase inhibitor
0,387	0,005	Glucarate dehydratase inhibitor
0,397	0,016	TRPA1 agonist
0,398	0,017	Antineoplastic (pancreatic cancer)
0,406	0,026	Focal adhesion kinase 2 inhibitor
0,404	0,025	Succinate-semialdehyde dehydrogenase [NAD(P)+] inhibitor
0,413	0,036	NADPH-ferrihemoprotein reductase inhibitor
0,406	0,029	Antituberculosic
0,390	0,016	Vomilenine glucosyltransferase inhibitor
0,393	0,020	Alkylglycerone-phosphate synthase inhibitor
0,393	0,021	4-Chlorobenzoyl-CoA dehalogenase inhibitor
0,394	0,022	Oryzin inhibitor
0,411	0,040	EIF4E expression inhibitor
0,442	0,071	Insulysin inhibitor
0,376	0,007	Antispirochetal
0,375	0,007	L-galactonolactone oxidase inhibitor
0,415	0,048	Plastoquinol-plastocyanin reductase inhibitor
0,399	0,033	Phosphatidylcholine-sterol O-acyltransferase inhibitor
0,430	0,066	Antianginal
0,429	0,065	CYP2A1 substrate
0,366	0,004	Dihydropteroate synthase inhibitor
0,439	0,078	Preneoplastic conditions treatment
0,398	0,038	Thiol oxidase inhibitor
0,463	0,104	Taurine dehydrogenase inhibitor
0,401	0,043	Choline-phosphate cytidylyltransferase inhibitor
0,369	0,012	Histidinol dehydrogenase inhibitor
0,378	0,022	Alpha-Methylacyl-CoA racemase inhibitor
0,385	0,030	Loop diuretic
0,400	0,044	IgA-specific serine endopeptidase inhibitor
0,414	0,060	Aspartate-phenylpyruvate transaminase inhibitor
0,369	0,016	Lombricine kinase inhibitor
0,404	0,052	Gamma-guanidinobutyraldehyde dehydrogenase inhibitor
0,389	0,039	4-Methoxybenzoate monooxygenase (O-demethylating) inhibitor
0,352	0,006	3-Ketovalidoxylamine C-N-lyase inhibitor
0,383	0,037	Gingipain K inhibitor
0,373	0,028	N-(long-chain-acyl)ethanolamine deacylase inhibitor
0,384	0,038	S-alkylcysteine lyase inhibitor
0,366	0,022	Guanidinoacetate N-methyltransferase inhibitor
0,384	0,043	Cardiotonic
0,414	0,073	Sulfur reductase inhibitor
0,366	0,026	Guanidinoacetate kinase inhibitor
0,349	0,009	Acetoacetate decarboxylase inhibitor
0,364	0,024	Galactose oxidase inhibitor
0,345	0,007	Chloramphenicol O-acetyltransferase inhibitor
0,381	0,045	Alcohol dehydrogenase (acceptor) inhibitor
0,402	0,068	Feruloyl esterase inhibitor
0,387	0,056	N-hydroxyarylamine O-acetyltransferase inhibitor
0,373	0,042	4-Hydroxymandelate oxidase inhibitor
0,355	0,024	Aryldialkylphosphatase inhibitor
0,399	0,068	Nicotine dehydrogenase inhibitor
0,361	0,031	Linoleoyl-CoA desaturase inhibitor
0,346	0,017	Pectate lyase inhibitor
0,416	0,087	Thromboxane B2 antagonist
0,358	0,029	Chaperonin ATPase inhibitor
0,439	0,116	5-O-(4-coumaroyl)-D-quinate 3'-monooxygenase inhibitor
0,351	0,029	2-Hydroxy-3-oxoadipate synthase inhibitor
0,336	0,014	Antiviral (CMV)
0,351	0,030	Crotonoyl-[acyl-carrier-protein] hydratase inhibitor
0,342	0,022	Subtilisin inhibitor
0,415	0,096	Alopecia treatment
0,352	0,034	Shikimate O-hydroxycinnamoyltransferase inhibitor
0,330	0,011	Tropinesterase inhibitor
0,343	0,026	Calpain inhibitor
0,333	0,017	Tauropine dehydrogenase inhibitor
0,326	0,010	Alkaline phosphatase inhibitor
0,326	0,011	Iduronate-2-sulfatase inhibitor
0,319	0,003	Shikimate kinase inhibitor
0,325	0,010	Phosphoglycerate mutase inhibitor
0,320	0,005	Arylamine N-Acetyltransferase substrate
0,405	0,090	Phosphatidylcholine-retinol O-acyltransferase inhibitor
0,353	0,040	Arylesterase inhibitor
0,404	0,092	Carboxypeptidase Taq inhibitor
0,330	0,018	Hydroxymethylbilane synthase inhibitor
0,329	0,018	CTGF expression inhibitor
0,366	0,056	Cyanoalanine nitrilase inhibitor
0,355	0,047	3-Cyanoalanine hydratase inhibitor
0,328	0,020	Mcl-1 antagonist
0,352	0,045	Transcription factor STAT3 inhibitor
0,390	0,083	Radiosensitizer
0,314	0,007	GST M1-1 substrate
0,311	0,005	Glucosamine-1-phosphate N-acetyltransferase inhibitor
0,321	0,015	Mucorpepsin inhibitor
0,317	0,012	Aldosterone antagonist
0,404	0,099	Limulus clotting factor B inhibitor
0,307	0,002	Phosphomannomutase inhibitor
0,338	0,034	Envelysin inhibitor
0,314	0,010	Hexokinase inhibitor
0,381	0,077	Linoleate diol synthase inhibitor
0,333	0,030	Acrosin inhibitor
0,336	0,034	Thiopurine S-methyltransferase inhibitor
0,319	0,021	Antineoplastic (small cell lung cancer)
0,325	0,028	Clostripain inhibitor
0,351	0,055	Antimycobacterial
0,300	0,005	Aspartate racemase inhibitor
0,452	0,156	Testosterone 17beta-dehydrogenase (NADP+) inhibitor
0,299	0,004	Mannose-6-phosphate isomerase inhibitor
0,343	0,050	Sulfite oxidase inhibitor
0,391	0,099	Neurotransmitter antagonist
0,318	0,027	Alpha-amylase inhibitor
0,327	0,037	GST M substrate
0,344	0,054	Formate-dihydrofolate ligase inhibitor
0,307	0,017	Glutathione S-transferase substrate
0,406	0,116	Electron-transferring-flavoprotein dehydrogenase inhibitor
0,309	0,020	Saluretic
0,322	0,033	Myeloblastin inhibitor
0,315	0,027	Inorganic diphosphatase inhibitor
0,416	0,128	Platelet aggregation stimulant
0,295	0,006	Sphingosine 1-phosphate receptor 1 antagonist
0,341	0,055	Aryl-acylamidase inhibitor
0,288	0,004	Contraceptive male
0,354	0,070	CYP2C9 inducer
0,288	0,005	Antiviral (Trachoma)
0,308	0,025	Phenol 2-monooxygenase inhibitor
0,407	0,125	Ribulose-phosphate 3-epimerase inhibitor
0,355	0,075	Adenomatous polyposis treatment
0,297	0,020	Beta-mannosidase inhibitor
0,308	0,033	Picornain 3C inhibitor
0,325	0,052	ATP phosphoribosyltransferase inhibitor
0,312	0,038	Acylaminoacyl-peptidase inhibitor
0,282	0,013	Transcription factor NF kappa B inhibitor
0,433	0,165	Nicotinic alpha6beta3beta4alpha5 receptor antagonist
0,301	0,033	Rhodotorulapepsin inhibitor
0,417	0,150	CYP2J2 substrate
0,356	0,089	Rubredoxin-NAD+ reductase inhibitor
0,315	0,049	Glyoxylate oxidase inhibitor
0,387	0,121	Antiviral (Picornavirus)
0,277	0,011	Allophanate hydrolase inhibitor
0,282	0,017	Carnitine 3-dehydrogenase inhibitor
0,289	0,025	Lactate 2-monooxygenase inhibitor
0,283	0,021	Phenylalanine racemase (ATP-hydrolysing) inhibitor
0,281	0,019	Ferredoxin-NADP+ reductase inhibitor
0,293	0,031	Antiarrhythmic
0,277	0,016	Hydroxymethylglutaryl-CoA lyase inhibitor
0,374	0,113	UDP-N-acetylglucosamine 4-epimerase inhibitor
0,263	0,002	Carbonic anhydrase inhibitor
0,422	0,162	CYP2J substrate
0,308	0,049	CYP2C6 substrate
0,320	0,063	Diuretic inhibitor
0,272	0,015	GST T1-1 substrate
0,272	0,015	GST T substrate
0,260	0,003	Thromboxane antagonist
0,264	0,007	3-Hydroxyacyl-CoA dehydrogenase inhibitor
0,279	0,023	Prostaglandin E1 antagonist
0,273	0,018	Malate-CoA ligase inhibitor
0,267	0,012	Pyridoxine 5-dehydrogenase inhibitor
0,283	0,029	Maltose-transporting ATPase inhibitor
0,305	0,052	Endopeptidase La inhibitor
0,352	0,101	Hydrogen dehydrogenase inhibitor
0,314	0,064	Albendazole monooxygenase inhibitor
0,261	0,012	Cytidine deaminase inhibitor
0,356	0,108	Trimethylamine-oxide aldolase inhibitor
0,273	0,026	N-methyl-2-oxoglutaramate hydrolase inhibitor
0,322	0,074	Glucan 1,4-alpha-maltotriohydrolase inhibitor
0,265	0,018	Nitrilase inhibitor
0,316	0,069	Antihypertensive
0,359	0,113	Alkylacetylglycerophosphatase inhibitor
0,297	0,051	Carboxypeptidase D inhibitor
0,346	0,101	RNA-directed RNA polymerase inhibitor
0,331	0,086	Gluconate 5-dehydrogenase inhibitor
0,248	0,004	K(Ca) 3.1 channel blocker
0,246	0,002	Carbonic anhydrase II inhibitor
0,300	0,059	Glucan 1,4-alpha-maltotetraohydrolase inhibitor
0,259	0,018	Gingipain R inhibitor
0,259	0,019	Prephenate dehydrogenase inhibitor
0,301	0,061	CYP2B11 substrate
0,322	0,082	Acetylesterase inhibitor
0,266	0,026	Glucose 1-dehydrogenase inhibitor
0,311	0,072	N-formylmethionyl-peptidase inhibitor
0,289	0,051	2,3,4,5-Tetrahydropyridine-2,6-dicarboxylate N-succinyltransferase inhibitor
0,287	0,049	Ferredoxin hydrogenase inhibitor
0,256	0,018	Quisqualate antagonist
0,251	0,013	LDLR expression enhancer
0,254	0,017	Thioredoxin reductase inhibitor
0,257	0,022	NAD(P)+ transhydrogenase (AB-specific) inhibitor
0,341	0,106	Fragilysin inhibitor
0,375	0,140	Macrophage colony stimulating factor agonist
0,258	0,024	Cysteine synthase inhibitor
0,258	0,023	Formaldehyde dehydrogenase inhibitor
0,246	0,011	4,5-Dihydroxyphthalate decarboxylase inhibitor
0,343	0,108	CYP2D16 substrate
0,376	0,141	5 Hydroxytryptamine uptake stimulant
0,239	0,004	Neuropeptide Y5 antagonist
0,247	0,015	Antineoplastic (bladder cancer)
0,238	0,007	Muconate cycloisomerase inhibitor
0,264	0,033	Tripeptide aminopeptidase inhibitor
0,268	0,037	Diuretic
0,271	0,041	Polyneuridine-aldehyde esterase inhibitor
0,243	0,012	Diaminopimelate dehydrogenase inhibitor
0,267	0,038	Antidiabetic (type 2)
0,312	0,083	All-trans-retinyl-palmitate hydrolase inhibitor
0,266	0,038	Glutathione peroxidase inhibitor
0,267	0,039	Cyclopropane-fatty-acyl-phospholipid synthase inhibitor
0,261	0,033	(S)-3-hydroxyacid ester dehydrogenase inhibitor
0,236	0,009	Fumarylacetoacetase inhibitor
0,234	0,006	2-Hydroxy-3-oxopropionate reductase inhibitor
0,270	0,043	Antiseptic
0,256	0,030	Rhizopuspepsin inhibitor
0,281	0,056	Cyclohexyl-isocyanide hydratase inhibitor
0,244	0,019	Sphingosine 1-phosphate receptor antagonist
0,272	0,048	3C-like protease (Human coronavirus) inhibitor
0,303	0,079	Transcription factor STAT inhibitor
0,251	0,029	Adenylyl-sulfate kinase inhibitor
0,226	0,004	5 Hydroxytryptamine 6 agonist
0,321	0,099	Dehydro-L-gulonate decarboxylase inhibitor
0,258	0,037	2-Oxoglutarate decarboxylase inhibitor
0,229	0,008	2-Nitrophenol 2-monooxygenase inhibitor
0,360	0,139	NADPH-cytochrome-c2 reductase inhibitor
0,269	0,048	CYP2A3 substrate
0,220	0,002	Integrin alpha2beta1 antagonist
0,225	0,007	Pregnane X receptor agonist
0,244	0,027	Peptidyl-glycinamidase inhibitor
0,316	0,100	Manganese peroxidase inhibitor
0,242	0,026	Diabetic nephropathy treatment
0,226	0,011	5-Oxoprolinase (ATP-hydrolysing) inhibitor
0,225	0,010	D-stereospecific aminopeptidase inhibitor
0,244	0,029	Glutamin-(asparagin-)ase inhibitor
0,284	0,070	Hydroxylamine reductase (NADH) inhibitor
0,302	0,088	Cell adhesion molecule inhibitor
0,238	0,024	Alpha-pinene-oxide decyclase inhibitor
0,266	0,053	Nardilysin inhibitor
0,277	0,064	Glycine-tRNA ligase inhibitor
0,259	0,048	Prunasin beta-glucosidase inhibitor
0,246	0,035	Brachyurin inhibitor
0,304	0,093	1-Acylglycerol-3-phosphate O-acyltransferase inhibitor
0,241	0,030	Anthrax lethal factor inhibitor
0,245	0,035	L-amino-acid oxidase inhibitor
0,244	0,035	Cerebroside-sulfatase inhibitor
0,237	0,028	Deoxyribonuclease I inhibitor
0,256	0,049	Phosphatidate phosphatase inhibitor
0,257	0,051	Farnesoid X receptor antagonist
0,222	0,017	Electrolyte absorption antagonist
0,270	0,066	Thiamine pyridinylase inhibitor
0,252	0,048	O-aminophenol oxidase inhibitor
0,329	0,126	Lysine 2,3-aminomutase inhibitor
0,215	0,013	Sphingosine 1-phosphate receptor 4 antagonist
0,293	0,090	Chenodeoxycholoyltaurine hydrolase inhibitor
0,254	0,052	CYP2B2 substrate
0,228	0,026	Acetolactate decarboxylase inhibitor
0,231	0,029	Cholesterol oxidase inhibitor
0,267	0,067	Cholestanetriol 26-monooxygenase inhibitor
0,272	0,072	Eye irritation, inactive
0,264	0,066	Glutathione dehydrogenase (ascorbate) inhibitor
0,305	0,107	Glucose oxidase inhibitor
0,279	0,082	CYP2C11 substrate
0,329	0,132	2-Dehydropantoate 2-reductase inhibitor
0,276	0,079	4-Nitrophenylphosphatase inhibitor
0,215	0,020	Glycine N-acyltransferase inhibitor
0,380	0,186	Pseudolysin inhibitor
0,284	0,090	Nitrite reductase [NAD(P)H] inhibitor
0,241	0,047	4-Hydroxyglutamate transaminase inhibitor
0,317	0,124	Pterin deaminase inhibitor
0,266	0,074	Focal adhesion kinase inhibitor
0,337	0,144	MAP kinase stimulant
0,333	0,142	2-Hydroxyquinoline 8-monooxygenase inhibitor
0,302	0,111	Mannan endo-1,4-beta-mannosidase inhibitor
0,214	0,023	Glutamine-tRNA ligase inhibitor
0,194	0,003	Phosphate transporter inhibitor
0,213	0,023	Trimethylamine-N-oxide reductase inhibitor
0,377	0,187	Platelet adhesion inhibitor
0,228	0,038	Gly-X carboxypeptidase inhibitor
0,200	0,011	Angiotensin II receptor agonist
0,208	0,019	Antiprotozoal (Babesia)
0,239	0,050	Viral entry inhibitor
0,192	0,004	Phosphatidylinositol 3-kinase stimulant
0,300	0,113	HMGCS2 expression enhancer
0,190	0,003	Thromboxane A2 antagonist
0,298	0,112	Polyamine-transporting ATPase inhibitor
0,413	0,227	Phobic disorders treatment
0,210	0,024	Catalase stimulant
0,272	0,087	Venom exonuclease inhibitor
0,212	0,028	Formate dehydrogenase inhibitor
0,223	0,039	3-Chloro-D-alanine dehydrochlorinase inhibitor
0,258	0,075	Methane monooxygenase inhibitor
0,214	0,031	Oligopeptidase B inhibitor
0,316	0,133	Fibrolase inhibitor
0,209	0,027	Endo-1,4-beta-xylanase inhibitor
0,221	0,040	Choline-sulfatase inhibitor
0,188	0,007	NAT1 substrate
0,225	0,044	Ribonucleoside triphosphate reductase inhibitor
0,197	0,016	Xylan 1,4-beta-xylosidase inhibitor
0,201	0,021	1-Aminocyclopropane-1-carboxylate deaminase inhibitor
0,228	0,048	Aminopeptidase B inhibitor
0,198	0,019	Nicotinamide-nucleotide adenylyltransferase inhibitor
0,203	0,024	Deacetoxycephalosporin-C synthase inhibitor
0,214	0,035	Alpha-N-arabinofuranosidase inhibitor
0,194	0,015	Retinol O-fatty-acyltransferase inhibitor
0,258	0,080	N-methylhydantoinase (ATP-hydrolysing) inhibitor
0,254	0,075	Age-related macular degeneration treatment
0,210	0,032	Iodide peroxidase inhibitor
0,275	0,099	Phosphatidylinositol diacylglycerol-lyase inhibitor
0,209	0,035	Glucosamine-6-phosphate deaminase inhibitor
0,252	0,079	Calcium channel activator
0,292	0,119	Malate oxidase inhibitor
0,184	0,011	Diguanidinobutanase inhibitor
0,201	0,030	Cyclooxygenase inhibitor
0,199	0,029	Astacin inhibitor
0,252	0,082	Glycerol-3-phosphate dehydrogenase inhibitor
0,205	0,035	Cellulase inhibitor
0,195	0,026	CDK2/cyclin A inhibitor
0,185	0,016	NAT2 substrate
0,191	0,022	L-ascorbate peroxidase inhibitor
0,206	0,037	Adenylate kinase inhibitor
0,284	0,115	CYP2A8 substrate
0,189	0,021	Cytosine deaminase inhibitor
0,280	0,111	Exoribonuclease II inhibitor
0,300	0,132	Dimethylargininase inhibitor
0,201	0,034	Allantoinase inhibitor
0,297	0,131	Arginine 2-monooxygenase inhibitor
0,308	0,142	Acylcarnitine hydrolase inhibitor
0,195	0,031	Prepilin peptidase inhibitor
0,195	0,031	Haloacetate dehalogenase inhibitor
0,255	0,091	CYP2C29 substrate
0,297	0,134	CDK9/cyclin T1 inhibitor
0,226	0,063	Signal peptidase I inhibitor
0,203	0,040	Diphosphomevalonate decarboxylase inhibitor
0,164	0,002	Methionyl aminopeptidase 2 inhibitor
0,252	0,091	Arylmalonate decarboxylase inhibitor
0,198	0,037	Tyrosine kinase stimulant
0,213	0,054	CYP4F2 substrate
0,163	0,004	Neuropeptide FF agonist
0,163	0,004	Neuropeptide FF2 agonist
0,207	0,048	Paraoxonase substrate
0,216	0,057	CYP4A2 substrate
0,191	0,032	Adenylate cyclase inhibitor
0,170	0,014	Cyclin-dependent kinase 7 inhibitor
0,338	0,182	Fibrinolytic
0,159	0,003	Methionyl aminopeptidase inhibitor
0,257	0,103	Phosphopantothenoylcysteine decarboxylase inhibitor
0,284	0,130	Glutathione thiolesterase inhibitor
0,171	0,018	Acetolactate synthase inhibitor
0,324	0,172	Nicotinic alpha2beta2 receptor antagonist
0,196	0,044	Pyruvate carboxylase inhibitor
0,233	0,082	Antiparasitic
0,176	0,024	Triose-phosphate isomerase inhibitor
0,321	0,169	Anaphylatoxin receptor antagonist
0,259	0,108	Antidiabetic
0,176	0,025	Glycerophosphocholine cholinephosphodiesterase inhibitor
0,229	0,078	Sorbitol-6-phosphate 2-dehydrogenase inhibitor
0,193	0,043	Acylphosphatase inhibitor
0,170	0,020	Purinergic P2X3 antagonist
0,160	0,010	CYP2A13 substrate
0,185	0,036	Contraceptive
0,158	0,010	Cathepsin G inhibitor
0,178	0,030	Kallikrein inhibitor
0,295	0,148	Intermittent claudication treatment
0,278	0,131	Antihelmintic (Nematodes)
0,181	0,034	K(ir) 6.2 channel activator
0,149	0,003	Macrophage scavenger receptor antagonist
0,324	0,179	Octopamine antagonist
0,196	0,051	Granzyme A inhibitor
0,175	0,030	Alcohol oxidase inhibitor
0,276	0,132	Fatty-acyl-CoA synthase inhibitor
0,154	0,010	Beta tubulin antagonist
0,159	0,015	Phosphoenolpyruvate carboxykinase (ATP) inhibitor
0,291	0,147	Caspase 3 stimulant
0,180	0,037	Phosphate acetyltransferase inhibitor
0,213	0,070	Antiuremic
0,246	0,103	tRNA-pseudouridine synthase I inhibitor
0,281	0,139	Alkenylglycerophosphocholine hydrolase inhibitor
0,268	0,127	Phenol O-methyltransferase inhibitor
0,169	0,029	Venombin A inhibitor
0,243	0,104	Glutamine-phenylpyruvate transaminase inhibitor
0,162	0,023	HIV-1 integrase (Overall Integration) inhibitor
0,183	0,044	Antischistosomal
0,168	0,029	Liver X receptor antagonist
0,279	0,141	Centromere associated protein inhibitor
0,150	0,012	Kallikrein 3 inhibitor
0,274	0,137	CYP2C9 substrate
0,156	0,020	JNK mitogen-activated protein kinase inhibitor
0,166	0,030	Caspase 3 inhibitor
0,249	0,113	CYP2F1 substrate
0,187	0,051	Polynucleotide 5'-hydroxy-kinase inhibitor
0,194	0,059	IgA-specific metalloendopeptidase inhibitor
0,189	0,054	Gametolysin inhibitor
0,187	0,053	Arylsulfatase inhibitor
0,276	0,143	GABA aminotransferase inhibitor
0,176	0,043	Aldehyde dehydrogenase (NAD+) inhibitor
0,143	0,010	D-Ala-D-Ala ligase inhibitor
0,292	0,159	Acetylgalactosaminyl-O-glycosyl-glycoprotein beta-1,3-N-acetylglucosaminyltransferase inhibitor
0,177	0,045	Glutamate synthase (ferredoxin) inhibitor
0,134	0,002	CYP2C18 inhibitor
0,247	0,115	Naphthalene 1,2-dioxygenase inhibitor
0,247	0,115	Ferredoxin-NAD+ reductase inhibitor
0,195	0,063	Styrene-oxide isomerase inhibitor
0,138	0,006	Collagenase inhibitor
0,180	0,049	Inositol oxygenase inhibitor
0,155	0,025	Succinate dehydrogenase inhibitor
0,215	0,086	Thiol protease inhibitor
0,258	0,128	Lysyl oxidase inhibitor
0,153	0,024	Deoxycytidylate 5-hydroxymethyltransferase inhibitor
0,150	0,020	Neuropeptide Y antagonist
0,163	0,034	Poly(3-hydroxybutyrate) depolymerase inhibitor
0,217	0,088	Corticosteroid side-chain-isomerase inhibitor
0,209	0,082	Antihelmintic
0,216	0,089	Quinoprotein glucose dehydrogenase inhibitor
0,150	0,023	Dihydrouracil oxidase inhibitor
0,159	0,032	Glutathione-disulfide reductase inhibitor
0,191	0,064	Acaricide
0,143	0,017	Extrapyramidal disorders treatment
0,260	0,135	Antiulcerative
0,161	0,036	UDP-glucose-hexose-1-phosphate uridylyltransferase inhibitor
0,305	0,181	1,4-Lactonase inhibitor
0,182	0,058	2-Acylglycerol O-acyltransferase inhibitor
0,127	0,003	Carbonic anhydrase I inhibitor
0,164	0,040	Dihydrouracil dehydrogenase (NAD+) inhibitor
0,191	0,067	Arylamine N-acetyltransferase inhibitor
0,135	0,012	Purinergic P2X2 antagonist
0,245	0,122	Peptide-N4-(N-acetyl-beta-glucosaminyl)asparagine amidase inhibitor
0,216	0,093	Taurocyamine kinase inhibitor
0,216	0,093	Opheline kinase inhibitor
0,136	0,013	2-Dehydro-3-deoxy-phosphogluconate aldolase inhibitor
0,137	0,015	Thrombin inhibitor
0,222	0,099	Carbon-monoxide dehydrogenase inhibitor
0,248	0,126	Methylamine-glutamate N-methyltransferase inhibitor
0,165	0,042	Succinate-CoA ligase (ADP-forming) inhibitor
0,219	0,097	Antipyretic
0,177	0,055	Aldehyde dehydrogenase inhibitor
0,144	0,022	4-Hydroxybenzoate-CoA ligase inhibitor
0,217	0,095	Fructan beta-fructosidase inhibitor
0,145	0,024	Neuropeptide antagonist
0,211	0,090	Benzaldehyde dehydrogenase (NADP+) inhibitor
0,154	0,033	Glyceraldehyde-3-phosphate dehydrogenase (phosphorylating) inhibitor
0,210	0,090	Meprin B inhibitor
0,161	0,040	AXL receptor tyrosine kinase inhibitor
0,129	0,009	Antiprotozoal (Histomonas)
0,170	0,051	Picornain 2A inhibitor
0,311	0,191	Diabetic neuropathy treatment
0,132	0,012	Sulfonylureas
0,221	0,102	CYP2C3 substrate
0,123	0,004	Potassium channel intermediate-conductance Ca-activated blocker
0,249	0,131	CYP2B5 substrate
0,190	0,073	Antiprotozoal (Toxoplasma)
0,148	0,030	MDM2 inhibitor
0,199	0,082	Skin irritation, inactive
0,119	0,002	CC chemokine 9 receptor antagonist
0,169	0,052	Alcohol dehydrogenase inhibitor
0,216	0,100	Poly(beta-D-mannuronate) lyase inhibitor
0,167	0,051	Calcium channel N-type blocker
0,225	0,109	Antiparkinsonian, rigidity relieving
0,166	0,051	D-Octopine dehydrogenase inhibitor
0,244	0,129	Adenylyl-sulfate reductase inhibitor
0,158	0,043	NAD+ kinase inhibitor
0,230	0,115	Limulus clotting factor C inhibitor
0,222	0,106	Glycolate dehydrogenase inhibitor
0,123	0,008	Potassium channel (ATP-sensitive) activator
0,123	0,008	Potassium channel (Inward rectifier) activator
0,122	0,007	Beta 1 adrenoreceptor antagonist
0,260	0,145	CYP2A4 substrate
0,124	0,009	5 Hydroxytryptamine 6 antagonist
0,216	0,102	Antiprotozoal (Trichomonas)
0,171	0,058	Cytochrome-b5 reductase substrate
0,147	0,033	Glycerol dehydrogenase inhibitor
0,161	0,047	Skin whitener
0,232	0,119	Cyclomaltodextrinase inhibitor
0,208	0,096	Yeast ribonuclease inhibitor
0,247	0,135	Nicotinate dehydrogenase inhibitor
0,122	0,010	Beta adrenoreceptor antagonist
0,157	0,046	Pyruvate dehydrogenase (lipoamide) inhibitor
0,143	0,031	Cyclooxygenase 2 inhibitor
0,224	0,113	Cis-1,2-dihydro-1,2-dihydroxynaphthalene dehydrogenase inhibitor
0,152	0,041	Cathepsin H inhibitor
0,219	0,108	Prostaglandin-E2 9-reductase inhibitor
0,158	0,048	Glucan endo-1,3-alpha-glucosidase inhibitor
0,240	0,130	Alkane 1-monooxygenase inhibitor
0,225	0,116	Lysostaphin inhibitor
0,211	0,102	Clavaminate synthase inhibitor
0,199	0,091	N-hydroxy-2-acetamidofluorene reductase inhibitor
0,218	0,110	Photosensitizer
0,135	0,027	Isoamylase inhibitor
0,115	0,007	Protein-tyrosine phosphatase beta inhibitor
0,112	0,005	Endothelin receptor antagonist
0,215	0,108	Antidiabetic symptomatic
0,183	0,076	Metallocarboxypeptidase D inhibitor
0,267	0,161	JAK2 expression inhibitor
0,155	0,049	Alpha 1L adrenoreceptor agonist
0,111	0,005	Thromboxane synthase inhibitor
0,200	0,095	Sclerosant
0,135	0,029	Bcl2 antagonist
0,132	0,026	Cystathionine gamma-lyase inhibitor
0,207	0,102	NADH kinase inhibitor
0,214	0,109	Chloride channel activator
0,278	0,173	CYP2C8 substrate
0,159	0,055	Gentisate 1,2-dioxygenase inhibitor
0,191	0,087	Horrilysin inhibitor
0,134	0,030	Cystathionine beta-lyase inhibitor
0,218	0,115	Pullulanase inhibitor
0,128	0,025	Glycine N-methyltransferase inhibitor
0,263	0,160	Antinephritic
0,152	0,050	Dolichyl-phosphate beta-D-mannosyltransferase inhibitor
0,204	0,101	Antiprotozoal
0,237	0,135	Alkenylglycerophosphoethanolamine hydrolase inhibitor
0,282	0,180	Chemosensitizer
0,181	0,079	D-alanine 2-hydroxymethyltransferase inhibitor
0,227	0,126	Mannose isomerase inhibitor
0,126	0,025	Alanine dehydrogenase inhibitor
0,132	0,030	Deoxyribonuclease (pyrimidine dimer) inhibitor
0,180	0,079	Antirickettsial
0,256	0,155	Histidine N-acetyltransferase inhibitor
0,311	0,211	Protein-disulfide reductase (glutathione) inhibitor
0,131	0,030	2-Oxoaldehyde dehydrogenase (NAD+) inhibitor
0,265	0,165	Biotinidase inhibitor
0,160	0,061	Serralysin inhibitor
0,259	0,160	Polarisation stimulant
0,185	0,086	2,6-Dihydroxypyridine 3-monooxygenase inhibitor
0,133	0,034	Tubulin antagonist
0,139	0,040	Cyclooxygenase 1 inhibitor
0,274	0,176	Antimyopathies
0,144	0,045	Calcium channel (voltage-sensitive) blocker
0,250	0,152	CYP3A3 substrate
0,299	0,201	Fructose 5-dehydrogenase inhibitor
0,123	0,025	Succinate-semialdehyde dehydrogenase inhibitor
0,144	0,046	Coproporphyrinogen oxidase inhibitor
0,102	0,004	Prostaglandin-E2 synthase 1 inhibitor
0,099	0,002	Carbonic anhydrase IV inhibitor
0,126	0,029	Phosphoglycolate phosphatase inhibitor
0,141	0,045	Porphobilinogen synthase inhibitor
0,170	0,074	4-Hydroxybenzoate nonaprenyltransferase inhibitor
0,128	0,032	N-acetylneuraminate lyase inhibitor
0,149	0,053	2-Nitropropane dioxygenase inhibitor
0,289	0,194	Erythropoiesis stimulant
0,163	0,067	Oxalate oxidase inhibitor
0,119	0,024	Sulfinoalanine decarboxylase inhibitor
0,180	0,085	Cerebrovascular disordes treatment
0,164	0,069	Pyridoxine 4-oxidase inhibitor
0,224	0,130	CYP2B10 substrate
0,238	0,145	Neuropeptide Y2 antagonist
0,191	0,098	Pappalysin-1 inhibitor
0,141	0,048	AICAR transformylase inhibitor
0,125	0,031	Guanylate kinase inhibitor
0,271	0,179	Prion diseases treatment
0,095	0,003	Protein-tyrosine phosphatase epsilon inhibitor
0,192	0,101	Indolepyruvate C-methyltransferase inhibitor
0,100	0,008	Glutathione reductase (NADPH) stimulant
0,100	0,008	Glutathione reductase stimulant
0,139	0,049	4-Phytase inhibitor
0,275	0,185	4-Nitrophenol 2-monooxygenase inhibitor
0,095	0,005	Vanilloid 4 antagonist
0,097	0,007	Ulcerative colitis treatment
0,187	0,097	CDP-diacylglycerol-glycerol-3-phosphate 3-phosphatidyltransferase inhibitor
0,113	0,023	4-Hydroxy-2-oxoglutarate aldolase inhibitor
0,115	0,026	Inositol-3-phosphate synthase inhibitor
0,115	0,026	Glutamate-cysteine ligase inhibitor
0,106	0,017	Aldose reductase inhibitor
0,155	0,066	Cycloartenol synthase inhibitor
0,221	0,133	Nitrite reductase (NO-forming) inhibitor
0,096	0,008	Beta 2 adrenoreceptor antagonist
0,254	0,166	Leukotriene-C4 synthase inhibitor
0,124	0,036	Thiosulfate sulfurtransferase inhibitor
0,092	0,005	Endothelin A receptor antagonist
0,146	0,059	Homogentisate 1,2-dioxygenase inhibitor
0,101	0,014	Trypsin inhibitor
0,166	0,079	Alpha-glucuronidase inhibitor
0,132	0,045	Alkanal monooxygenase (FMN-linked) inhibitor
0,171	0,084	CYP1B substrate
0,210	0,124	Pancreatic ribonuclease inhibitor
0,189	0,103	Gamma-D-Glutamyl-meso-diaminopimelate peptidase inhibitor
0,120	0,035	Leucine-tRNA ligase inhibitor
0,137	0,051	Fructose-2,6-bisphosphate 2-phosphatase inhibitor
0,215	0,129	Undecaprenyldiphospho-muramoylpentapeptide beta-N-acetylglucosaminyltransferase inhibitor
0,135	0,050	Glutathione synthase inhibitor
0,231	0,146	CYP3A7 substrate
0,206	0,121	Trimethylamine dehydrogenase inhibitor
0,182	0,097	Dihydroxy-acid dehydratase inhibitor
0,182	0,097	Glycerol 2-dehydrogenase (NADP+) inhibitor
0,165	0,080	Benzoate 4-monooxygenase inhibitor
0,261	0,177	CYP4A11 substrate
0,129	0,045	Leucine transaminase inhibitor
0,149	0,065	VCAM1 expression inhibitor
0,211	0,127	Hyaluronic acid agonist
0,142	0,059	Pyruvate dehydrogenase inhibitor
0,144	0,061	Calcium antagonist
0,145	0,062	Pim-3 kinase inhibitor
0,114	0,031	Biliverdin reductase inhibitor
0,136	0,053	D-cysteine desulfhydrase inhibitor
0,172	0,091	N-Acyl-D-aspartate deacylase inhibitor
0,165	0,085	CYP1B1 substrate
0,100	0,021	Caspase 2 inhibitor
0,106	0,027	Glycerol kinase inhibitor
0,087	0,008	Bcl-xL inhibitor
0,299	0,219	27-Hydroxycholesterol 7alpha-monooxygenase inhibitor
0,149	0,070	Nuclease inhibitor
0,256	0,177	Muscular dystrophy treatment
0,201	0,123	NF-E2-related factor 2 stimulant
0,144	0,067	Protein-tyrosine sulfotransferase inhibitor
0,223	0,145	FMO1 substrate
0,148	0,071	Acetylenecarboxylate hydratase inhibitor
0,145	0,069	HIV-2 reverse transcriptase inhibitor
0,188	0,112	Non-steroidal antiinflammatory agent
0,189	0,114	Gluconolactonase inhibitor
0,089	0,013	Potassium channel (ATP-sensitive) blocker
0,177	0,101	Xylan endo-1,3-beta-xylosidase inhibitor
0,121	0,046	UDP-glucose 4-epimerase inhibitor
0,164	0,088	Penicillin amidase inhibitor
0,184	0,109	D-amino-acid dehydrogenase inhibitor
0,172	0,096	Indoleacetaldoxime dehydratase inhibitor
0,170	0,095	Glycine dehydrogenase (decarboxylating) inhibitor
0,085	0,010	Elastase 1 inhibitor
0,314	0,239	Kidney function stimulant
0,117	0,042	Astringent
0,101	0,027	Tryptophan synthase inhibitor
0,157	0,083	Nitric-oxide synthase stimulant
0,175	0,101	Oxidizing agent
0,137	0,063	Beta-ureidopropionase inhibitor
0,135	0,061	Acid phosphatase inhibitor
0,166	0,092	Complement inhibitor
0,225	0,151	Dolichyl-diphosphooligosaccharide-protein glycotransferase inhibitor
0,167	0,094	Nitrate reductase inhibitor
0,143	0,070	FMN reductase inhibitor
0,293	0,220	Acetylcholine neuromuscular blocking agent
0,111	0,038	Acyl-CoA dehydrogenase (NADP+) inhibitor
0,197	0,125	Glutaminyl-peptide cyclotransferase inhibitor
0,094	0,021	Dipeptidyl peptidase I inhibitor
0,131	0,059	Toll-Like receptor antagonist
0,119	0,047	Adenylylsulphatase inhibitor
0,135	0,063	D-lactate dehydrogenase inhibitor
0,131	0,060	Methionine decarboxylase inhibitor
0,097	0,026	Angiotensin agonist
0,186	0,115	Aspartate-ammonia ligase inhibitor
0,154	0,084	Lipoxygenase substrate
0,207	0,138	4-Hydroxyphenylacetate 3-monooxygenase inhibitor
0,073	0,003	Microbial collagenase inhibitor
0,247	0,178	Gonadotropin antagonist
0,072	0,002	Protein-tyrosine phosphatase mu inhibitor
0,156	0,087	CYP1A1 inducer
0,104	0,035	Xanthine oxidase substrate
0,122	0,054	Arginine deiminase inhibitor
0,144	0,076	Sepsis treatment
0,153	0,085	Tryptophanamidase inhibitor
0,195	0,128	DNA-3-methyladenine glycosylase I inhibitor
0,079	0,012	Factor XIIIa inhibitor
0,166	0,100	GABA C receptor agonist
0,141	0,075	Tryptophanyl aminopeptidase inhibitor
0,127	0,061	Beta lactamase inhibitor
0,123	0,057	Azobenzene reductase inhibitor
0,220	0,155	Analgesic stimulant
0,112	0,047	D-benzoylarginine-4-nitroanilide amidase inhibitor
0,145	0,081	Penicillopepsin inhibitor
0,117	0,053	Arylformamidase inhibitor
0,114	0,051	Malate dehydrogenase (oxaloacetate-decarboxylating) inhibitor
0,071	0,009	Riboflavin synthase inhibitor
0,152	0,089	2,3-Dihydroxyindole 2,3-dioxygenase inhibitor
0,177	0,114	Methanol dehydrogenase inhibitor
0,108	0,045	Tyrosine-ester sulfotransferase inhibitor
0,104	0,042	Galactosylceramide sulfotransferase inhibitor
0,164	0,102	Gallate decarboxylase inhibitor
0,130	0,069	Creatine kinase inhibitor
0,123	0,062	Serine-phosphoethanolamine synthase inhibitor
0,141	0,080	(R,R)-butanediol dehydrogenase inhibitor
0,165	0,106	2-Oxoaldehyde dehydrogenase (NADP+) inhibitor
0,101	0,042	Guanidinobutyrase inhibitor
0,105	0,048	SULT1A3 substrate
0,155	0,098	Phosphatidylglycerophosphatase inhibitor
0,226	0,170	Antiviral (Adenovirus)
0,081	0,025	Alpha 1 adrenoreceptor agonist
0,124	0,068	2,2-Dialkylglycine decarboxylase (pyruvate) inhibitor
0,174	0,118	Pseudouridylate synthase inhibitor
0,087	0,032	Potassium channel activator
0,144	0,088	Allantoin racemase inhibitor
0,111	0,056	Cytochrome-c3 hydrogenase inhibitor
0,119	0,064	D-lactate dehydrogenase (cytochrome) inhibitor
0,126	0,071	2-Dehydropantoate aldolase inhibitor
0,144	0,090	Pyruvate dehydrogenase (cytochrome) inhibitor
0,144	0,090	Trans-2-enoyl-CoA reductase (NAD+) inhibitor
0,080	0,026	4-Hydroxybenzoate 1-hydroxylase inhibitor
0,132	0,078	Glucuronolactone reductase inhibitor
0,138	0,084	Alkene monooxygenase inhibitor
0,154	0,101	Aldehyde dehydrogenase 2 substrate
0,055	0,002	Endothelin receptor agonist
0,164	0,111	GABA B receptor agonist
0,193	0,140	Anesthetic general
0,097	0,044	Pyrroline-5-carboxylate reductase inhibitor
0,246	0,193	CYP3A substrate
0,106	0,054	Glycine hydroxymethyltransferase inhibitor
0,087	0,034	15-Lipoxygenase inhibitor
0,146	0,094	Snapalysin inhibitor
0,073	0,021	Uracil phosphoribosyltransferase inhibitor
0,153	0,101	Microtubule formation inhibitor
0,152	0,100	Biotin-CoA ligase inhibitor
0,152	0,100	Triacetate-lactonase inhibitor
0,152	0,100	6-Carboxyhexanoate-CoA ligase inhibitor
0,152	0,100	Homoaconitate hydratase inhibitor
0,101	0,049	D-proline reductase (dithiol) inhibitor
0,080	0,029	Polo-like kinase-1 inhibitor
0,178	0,127	Gestagen antagonist
0,087	0,037	N-acetylglucosamine kinase inhibitor
0,146	0,095	CYP2B18 substrate
0,109	0,059	Phosphatidate cytidylyltransferase inhibitor
0,187	0,137	CYP1A1 substrate
0,066	0,016	Potassium channel (Inward rectifier) blocker
0,215	0,167	Tyrosine 3 hydroxylase inhibitor
0,264	0,215	Vasoprotector
0,104	0,055	CMP-N-acetylneuraminate monooxygenase inhibitor
0,097	0,049	CMP-N-acylneuraminate phosphodiesterase inhibitor
0,105	0,058	Ornithine-oxo-acid transaminase inhibitor
0,148	0,100	Contraceptive female
0,119	0,072	NADPH oxidase inhibitor
0,224	0,176	Formaldehyde transketolase inhibitor
0,067	0,020	Neutrophil collagenase inhibitor
0,111	0,064	Guanidinodeoxy-scyllo-inositol-4-phosphatase inhibitor
0,105	0,058	Glutamate dehydrogenase inhibitor
0,068	0,021	Aldose reductase 2 inhibitor
0,136	0,089	Heat shock protein agonist
0,049	0,003	Adenosylhomocysteine nucleosidase inhibitor
0,085	0,039	3-Dehydroquinate dehydratase inhibitor
0,144	0,098	Tripeptidyl-peptidase I inhibitor
0,110	0,064	Saccharopine dehydrogenase (NAD+, L-lysine-forming) inhibitor
0,205	0,159	Glutamate-tRNA ligase inhibitor
0,268	0,222	Leukopoiesis stimulant
0,078	0,032	Phosphoglucomutase inhibitor
0,080	0,035	N-acylneuraminate cytidylyltransferase inhibitor
0,130	0,085	Aldehyde ferredoxin oxidoreductase inhibitor
0,194	0,149	ADP-thymidine kinase inhibitor
0,132	0,087	Calcium channel blocker
0,048	0,004	Phenylethanolamine N methyltransferase inhibitor
0,112	0,067	Glycopeptide alpha-N-acetylgalactosaminidase inhibitor
0,117	0,073	Cysteine-S-conjugate beta-lyase inhibitor
0,232	0,188	CYP3A4 inducer
0,127	0,083	Trans-1,2-dihydrobenzene-1,2-diol dehydrogenase inhibitor
0,086	0,043	Paget's disease treatment
0,121	0,078	Selenocysteine lyase inhibitor
0,064	0,021	Prostaglandin antagonist
0,101	0,058	Transthyretin amyloid fibril formation inhibitor
0,128	0,085	Glycerol-1-phosphatase inhibitor
0,186	0,143	Dipeptidase E inhibitor
0,206	0,163	HMOX1 expression enhancer
0,243	0,201	Amine dehydrogenase inhibitor
0,106	0,064	Alpha-N-acetylgalactosaminidase inhibitor
0,210	0,168	Chitinase inhibitor
0,105	0,064	Pantothenase inhibitor
0,064	0,022	Catechol O methyltransferase inhibitor
0,152	0,111	Phosphoenolpyruvate mutase inhibitor
0,260	0,220	Ovulation inhibitor
0,079	0,039	Amylo-alpha-1,6-glucosidase inhibitor
0,141	0,101	Creatinine deaminase inhibitor
0,159	0,119	Histone acetyltransferase inhibitor
0,152	0,112	N-acetyllactosaminide beta-1,3-N-acetylglucosaminyltransferase inhibitor
0,175	0,135	Glycine amidinotransferase inhibitor
0,078	0,038	HIV-1 integrase (3'-Processing) inhibitor
0,066	0,026	Biotin-[propionyl-CoA-carboxylase (ATP-hydrolysing)] ligase inhibitor
0,117	0,078	Quercetin 2,3-dioxygenase inhibitor
0,150	0,112	Glutarate-semialdehyde dehydrogenase inhibitor
0,145	0,106	Mannitol-1-phosphatase inhibitor
0,083	0,045	Oxaloacetate decarboxylase inhibitor
0,118	0,079	L-iduronidase inhibitor
0,112	0,074	Poly(ADP-ribose) glycohydrolase inhibitor
0,226	0,188	Mitochondrial processing peptidase inhibitor
0,126	0,089	Candidapepsin inhibitor
0,061	0,024	Cytidylate kinase inhibitor
0,051	0,013	Urotensin II antagonist
0,163	0,126	Nucleoside oxidase (H2O2-forming) inhibitor
0,177	0,140	Antibacterial
0,129	0,092	Catalase inhibitor
0,110	0,074	Heat shock protein 70 agonist
0,051	0,016	CXC chemokine 2 receptor antagonist
0,107	0,073	Pectin lyase inhibitor
0,176	0,142	Aromatic-hydroxylamine O-acetyltransferase inhibitor
0,069	0,035	Protein-tyrosine phosphatase 2C inhibitor
0,071	0,037	Ca(v)2.2 blocker
0,060	0,026	Beta 3 adrenoreceptor antagonist
0,120	0,086	Orexin receptor 1 antagonist
0,048	0,015	Methyltransferase inhibitor
0,035	0,002	Histone acetylation inducer
0,186	0,153	X-methyl-His dipeptidase inhibitor
0,177	0,144	Leukotriene-B4 20-monooxygenase inhibitor
0,087	0,054	Choline sulfotransferase inhibitor
0,075	0,043	Aspartate 1-decarboxylase inhibitor
0,125	0,092	Quinoline-4-carboxylate 2-oxidoreductase inhibitor
0,124	0,091	Nicotinic alpha6 receptor agonist
0,066	0,034	Aggrecanase 1 inhibitor
0,038	0,006	Prostaglandin H2 antagonist
0,096	0,064	Pyruvate dehydrogenase kinase inhibitor
0,070	0,038	3-Oxoacid CoA-transferase inhibitor
0,086	0,054	2-Methyleneglutarate mutase inhibitor
0,118	0,087	Peptidyl-Lys metalloendopeptidase inhibitor
0,175	0,144	Long-chain-aldehyde dehydrogenase inhibitor
0,055	0,024	Aminoacyl-tRNA hydrolase inhibitor
0,090	0,060	CYP4F substrate
0,056	0,025	Phosphodiesterase 7A inhibitor
0,175	0,145	Dactylysin inhibitor
0,134	0,103	K(Ca) 3.1 channel activator
0,134	0,103	Potassium channel intermediate-conductance Ca-activated activator
0,119	0,089	Endo-1,3(4)-beta-glucanase inhibitor
0,131	0,101	tRNA nucleotidyltransferase inhibitor
0,147	0,117	Phenylalanine(histidine) transaminase inhibitor
0,070	0,041	Adrenaline agonist
0,034	0,005	Kynurenine 3 monooxygenase inhibitor
0,194	0,164	Pro-opiomelanocortin converting enzyme inhibitor
0,187	0,158	Transketolase inhibitor
0,054	0,025	Metalloproteinase-2 inhibitor
0,075	0,046	3-Deoxy-7-phosphoheptulonate synthase inhibitor
0,133	0,104	3-Hydroxybenzoate 4-monooxygenase inhibitor
0,142	0,113	Focal adhesion kinase 1 inhibitor
0,032	0,003	Pyruvate dehydrogenase stimulant
0,094	0,066	Leukotriene E4 antagonist
0,082	0,053	6,7-Dihydropteridine reductase inhibitor
0,082	0,054	Oligo-1,6-glucosidase inhibitor
0,154	0,126	Ornithine cyclodeaminase inhibitor
0,178	0,150	CYP2E1 substrate
0,170	0,142	Antihematotoxic
0,045	0,017	Prostaglandin-E synthase inhibitor
0,035	0,008	LFA antagonist
0,035	0,008	LFA-1 antagonist
0,084	0,057	Beta-amylase inhibitor
0,033	0,005	Follicle-stimulating hormone antagonist
0,206	0,179	Antiinflammatory, intestinal
0,083	0,055	Isocitrate lyase inhibitor
0,042	0,015	Angiotensin AT2 receptor agonist
0,230	0,203	N-acetylneuraminate 7-O(or 9-O)-acetyltransferase inhibitor
0,057	0,031	4-Hydroxyphenylpyruvate dioxygenase inhibitor
0,058	0,032	Glucan 1,3-alpha-glucosidase inhibitor
0,059	0,033	Prostaglandin-I synthase inhibitor
0,090	0,064	Glycine transaminase inhibitor
0,123	0,097	CDP-diacylglycerol-inositol 3-phosphatidyltransferase inhibitor
0,065	0,039	Androgen antagonist
0,057	0,031	AMPA receptor antagonist
0,047	0,021	Complement factor 1 inhibitor
0,227	0,202	CYP3A1 substrate
0,148	0,122	CYP2G1 substrate
0,109	0,084	Protein-glucosylgalactosylhydroxylysine glucosidase inhibitor
0,136	0,111	Aureolysin inhibitor
0,119	0,094	Isoquinoline 1-oxidoreductase inhibitor
0,155	0,131	Interleukin 6 antagonist
0,030	0,005	Carbonic anhydrase IX inhibitor
0,122	0,098	D-xylulose reductase inhibitor
0,116	0,092	Phosphoenolpyruvate-protein phosphotransferase inhibitor
0,139	0,115	3-Demethylubiquinone-9 3-O-methyltransferase inhibitor
0,152	0,129	Di-trans,poly-cis-decaprenylcistransferase inhibitor
0,050	0,026	Spermine antagonist
0,090	0,066	Alpha,alpha-trehalase inhibitor
0,028	0,005	Potassium channel (Inward rectifier) 1 blocker
0,074	0,051	I kappa B kinase inhibitor
0,154	0,132	Aminomuconate-semialdehyde dehydrogenase inhibitor
0,140	0,118	Procollagen N-endopeptidase inhibitor
0,177	0,155	Vascular (periferal) disease treatment
0,241	0,219	CYP3A4 substrate
0,028	0,006	Protease (Human cytomegalovirus) inhibitor
0,163	0,141	Acyl-CoA oxidase inhibitor
0,157	0,135	CYP1A inducer
0,109	0,088	Pancreatic endopeptidase E inhibitor
0,190	0,169	Fucosterol-epoxide lyase inhibitor
0,064	0,043	UDP-N-acetylmuramoylalanine-D-glutamate ligase inhibitor
0,145	0,124	Polygalacturonase inhibitor
0,032	0,011	Chloride/bicarbonate exchanger inhibitor
0,125	0,104	NAD+ synthase (glutamine-hydrolysing) inhibitor
0,053	0,032	Metalloproteinase inhibitor
0,111	0,091	Allantoate deiminase inhibitor
0,152	0,132	Ubiquitin thiolesterase inhibitor
0,139	0,119	Malate dehydrogenase inhibitor
0,143	0,123	Magnesium-protoporphyrin IX monomethyl ester (oxidative) cyclase inhibitor
0,053	0,034	Mannosyl-oligosaccharide glucosidase inhibitor
0,052	0,033	Phosphoenolpyruvate carboxylase inhibitor
0,135	0,115	Acetylornithine deacetylase inhibitor
0,159	0,140	Flavin-containing monooxygenase inhibitor
0,193	0,175	ATPase stimulant
0,270	0,251	APOA1 expression enhancer
0,136	0,117	Threonine aldolase inhibitor
0,121	0,102	Inulinase inhibitor
0,213	0,194	CYP3A inducer
0,173	0,155	CYP2E substrate
0,081	0,063	Deoxycytidine kinase inhibitor
0,053	0,035	Potassium channel Kv1.5 blocker
0,141	0,123	Nitric oxide scavenger
0,076	0,058	Cushing's syndrome treatment
0,082	0,065	Phosphofructokinase-1 inhibitor
0,043	0,026	Factor Xa inhibitor
0,128	0,111	Tryptophan alpha,beta-oxidase inhibitor
0,037	0,020	Nitric oxide donor
0,066	0,049	Pyruvate, phosphate dikinase inhibitor
0,156	0,139	Glutaminase inhibitor
0,182	0,166	Adrenaline release stimulant
0,078	0,061	Beta-D-fucosidase inhibitor
0,073	0,057	Alpha glucosidase inhibitor
0,025	0,009	Beta 3 adrenoreceptor agonist
0,113	0,097	Iron-cytochrome-c reductase inhibitor
0,114	0,098	Cyclamate sulfohydrolase inhibitor
0,046	0,030	Matrix metalloproteinase inhibitor
0,072	0,056	Acetate-CoA ligase inhibitor
0,084	0,068	2-Aminoethylphosphonate-pyruvate transaminase inhibitor
0,145	0,129	Serine-pyruvate transaminase inhibitor
0,152	0,137	Alpha-1,6-mannosyl-glycoprotein 4-beta-N-acetylglucosaminyltransferase inhibitor
0,075	0,059	Hydroxyacylglutathione hydrolase inhibitor
0,173	0,157	Cytostatic
0,116	0,101	Procollagen-lysine 5-dioxygenase inhibitor
0,220	0,205	Sphinganine kinase inhibitor
0,069	0,054	3-Hydroxybutyrate dehydrogenase inhibitor
0,032	0,017	Formimidoyltetrahydrofolate cyclodeaminase inhibitor
0,130	0,115	CYP2B1 substrate
0,120	0,106	3-Aminobutyryl-CoA ammonia-lyase inhibitor
0,178	0,164	Antitoxic
0,071	0,058	Urocanate hydratase inhibitor
0,027	0,013	Erythropoietin receptor agonist
0,157	0,144	Imidazoline receptor agonist
0,025	0,012	Carbonic anhydrase XII inhibitor
0,045	0,032	Elastase inhibitor
0,182	0,170	Inflammatory Bowel disease treatment
0,064	0,051	NMDA receptor glycine site agonist
0,103	0,090	Acyl-lysine deacylase inhibitor
0,146	0,133	D-threo-aldose 1-dehydrogenase inhibitor
0,123	0,111	Licheninase inhibitor
0,042	0,030	GMP reductase inhibitor
0,052	0,040	Catechol 2,3-dioxygenase inhibitor
0,121	0,109	Trans-pentaprenyltranstransferase inhibitor
0,076	0,064	Carboxypeptidase M inhibitor
0,057	0,045	Chemokine receptor agonist
0,057	0,045	CC chemokine receptor agonist
0,154	0,143	Serine protease unspecified inhibitor
0,092	0,081	Heme oxygenase inhibitor
0,063	0,052	Histamine H2 receptor antagonist
0,120	0,110	3,4-Dihydroxy-9,10-secoandrosta-1,3,5(10)-triene-9,17-dione 4,5-dioxygenase inhibitor
0,141	0,130	ADP-ribosylarginine hydrolase inhibitor
0,116	0,105	Aryl sulfotransferase inhibitor
0,079	0,069	UDP-N-acetylglucosamine 1-carboxyvinyltransferase inhibitor
0,112	0,102	Phosphorylase b inhibitor
0,060	0,050	Hydroxyquinol 1,2-dioxygenase inhibitor
0,131	0,122	Dynein ATPase inhibitor
0,075	0,066	Homospermidine synthase inhibitor
0,015	0,006	Antineoplastic (insulinoma)
0,188	0,179	Antiviral (Poxvirus)
0,064	0,055	Uroporphyrinogen decarboxylase inhibitor
0,125	0,116	Serratia marcescens nuclease inhibitor
0,106	0,097	Galactose 1-dehydrogenase (NADP+) inhibitor
0,106	0,097	Beta-alanine-pyruvate transaminase inhibitor
0,047	0,038	Orcinol 2-monooxygenase inhibitor
0,092	0,084	Lysyl endopeptidase inhibitor
0,041	0,032	Beta adrenoreceptor agonist
0,032	0,024	Thymine dioxygenase inhibitor
0,022	0,014	Prostaglandin D2 antagonist
0,109	0,101	Mannan endo-1,6-alpha-mannosidase inhibitor
0,106	0,098	Biotin carboxylase inhibitor
0,108	0,100	N-acetylneuraminate synthase inhibitor
0,084	0,077	Nicotinamidase inhibitor
0,043	0,036	Potassium channel Kv1.1 blocker
0,024	0,017	Endothelin B receptor antagonist
0,098	0,091	Carnitine dehydratase inhibitor
0,145	0,138	Sulfite reductase inhibitor
0,058	0,051	Hypoxanthine phosphoribosyltransferase inhibitor
0,039	0,032	CXC chemokine 1 receptor antagonist
0,092	0,085	DNA methyltransferase I inhibitor
0,079	0,073	Hair growth stimulant
0,192	0,185	Isopenicillin-N epimerase inhibitor
0,210	0,204	Peptidoglycan glycosyltransferase inhibitor
0,084	0,079	Malonate-semialdehyde dehydrogenase inhibitor
0,060	0,054	Ornithine carbamoyltransferase inhibitor
0,074	0,069	Argininosuccinate synthase inhibitor
0,138	0,133	Leucine dehydrogenase inhibitor
0,113	0,108	Farnesyltranstransferase inhibitor
0,036	0,031	Carbonic anhydrase stimulant
0,041	0,037	Vanilloid 1 antagonist
0,096	0,092	Carboxymethylenebutenolidase inhibitor
0,032	0,028	Metalloproteinase-9 inhibitor
0,015	0,011	CC chemokine 10 receptor antagonist
0,097	0,093	Riboflavin phosphotransferase inhibitor
0,037	0,033	Kainate receptor antagonist
0,162	0,159	Ethanolamine-phosphate cytidylyltransferase inhibitor
0,090	0,087	X-His dipeptidase inhibitor
0,076	0,072	Heat shock protein 90 antagonist
0,097	0,094	Deoxyribose-phosphate aldolase inhibitor
0,085	0,082	Acetoin dehydrogenase inhibitor
0,043	0,040	NADPH oxidoreductase inhibitor
0,108	0,106	Valine-tRNA ligase inhibitor
0,029	0,027	Carbonic anhydrase VII inhibitor
0,012	0,009	Carbonic anhydrase XV inhibitor
0,069	0,067	Chymotrypsin inhibitor
0,043	0,041	UDP-N-acetylglucosamine-lysosomal-enzyme N-acetylglucosaminephosphotransferase inhibitor
0,032	0,030	Thymidylate synthase inhibitor
0,092	0,091	(S)-carnitine 3-dehydrogenase inhibitor
0,057	0,056	Prephenate dehydratase inhibitor
0,030	0,028	Matrix metalloproteinase 1 (membrane-type) inhibitor
0,227	0,226	Botulin neurotoxin A light chain inhibitor
0,118	0,117	Antiviral (HIV)
0,084	0,083	Trehalose-phosphatase inhibitor
0,028	0,027	Matrix metalloproteinase 1 inhibitor
0,045	0,044	Aspartate ammonia-lyase inhibitor
0,047	0,047	Androgen agonist
0,057	0,057	Citrate (Si)-synthase inhibitor
0,057	0,057	Saccharopine dehydrogenase (NADP+, L-lysine-forming) inhibitor

## Sheet: PASS profile of C9
Compound 9
Pa	Pi	Biological Activities
0,904	0,003	Kinase inhibitor
0,877	0,006	Acylcarnitine hydrolase inhibitor
0,770	0,012	Alkylacetylglycerophosphatase inhibitor
0,758	0,003	Antiprotozoal (Amoeba)
0,736	0,004	Antiviral (Influenza)
0,727	0,017	Protein-disulfide reductase (glutathione) inhibitor
0,735	0,026	Membrane permeability inhibitor
0,707	0,006	Prostate disorders treatment
0,739	0,042	Testosterone 17beta-dehydrogenase (NADP+) inhibitor
0,709	0,030	Alkenylglycerophosphocholine hydrolase inhibitor
0,674	0,004	Peptidoglycan glycosyltransferase inhibitor
0,668	0,006	Erythropoiesis stimulant
0,656	0,013	General pump inhibitor
0,651	0,013	Adenomatous polyposis treatment
0,636	0,012	Dermatologic
0,622	0,005	Male reproductive disfunction treatment
0,653	0,046	Antiseborrheic
0,607	0,008	CYP17 inhibitor
0,600	0,004	Prostatic (benign) hyperplasia treatment
0,616	0,021	Respiratory analeptic
0,611	0,019	Acetylcholine neuromuscular blocking agent
0,593	0,006	CYP2C9 inducer
0,594	0,013	Phosphoinositide 5-phosphatase inhibitor
0,606	0,026	Glyceryl-ether monooxygenase inhibitor
0,580	0,010	Gestagen antagonist
0,587	0,033	CYP3A2 substrate
0,543	0,007	CYP7 inhibitor
0,544	0,015	Dolichyl-diphosphooligosaccharide-protein glycotransferase inhibitor
0,608	0,084	CYP2J substrate
0,559	0,037	Glucan endo-1,3-beta-D-glucosidase inhibitor
0,552	0,032	Alopecia treatment
0,525	0,018	Transcription factor stimulant
0,525	0,018	Transcription factor NF kappa B stimulant
0,525	0,024	Antinociceptive
0,536	0,039	Ovulation inhibitor
0,517	0,019	Bilirubin oxidase inhibitor
0,524	0,028	Analeptic
0,499	0,013	CYP2G1 substrate
0,500	0,025	Apyrase inhibitor
0,481	0,007	Antiacne
0,490	0,018	Menopausal disorders treatment
0,511	0,041	Membrane integrity antagonist
0,484	0,019	Dementia treatment
0,470	0,007	Phospholipase A1 inhibitor
0,490	0,035	Alkenylglycerophosphoethanolamine hydrolase inhibitor
0,511	0,060	Cytoprotectant
0,537	0,087	CYP2J2 substrate
0,470	0,030	Acetylgalactosaminyl-O-glycosyl-glycoprotein beta-1,3-N-acetylglucosaminyltransferase inhibitor
0,450	0,017	UGT2B4 substrate
0,450	0,021	DELTA14-sterol reductase inhibitor
0,451	0,023	Myc inhibitor
0,457	0,035	CYP3A4 inducer
0,448	0,033	Interleukin 2 agonist
0,492	0,077	Oxidoreductase inhibitor
0,449	0,035	CYP3A inducer
0,422	0,009	UGT2B28 substrate
0,417	0,007	Bile-salt sulfotransferase inhibitor
0,414	0,010	1,2-alpha-L-fucosidase inhibitor
0,550	0,147	Phobic disorders treatment
0,432	0,031	Calcium regulator
0,412	0,014	Thiamine-triphosphatase inhibitor
0,436	0,040	Membrane permeability enhancer
0,424	0,031	Albendazole monooxygenase inhibitor
0,403	0,011	Steroid synthesis inhibitor
0,442	0,053	Linoleate diol synthase inhibitor
0,435	0,046	Antisecretoric
0,443	0,055	Immunosuppressant
0,399	0,013	Alkylglycerophosphoethanolamine phosphodiesterase inhibitor
0,515	0,129	Antieczematic
0,392	0,009	Vascular dementia treatment
0,387	0,013	Retinol dehydrogenase inhibitor
0,416	0,042	Antimetastatic
0,434	0,063	CYP2A1 substrate
0,383	0,012	UGT2B17 substrate
0,393	0,023	Biliary tract disorders treatment
0,425	0,057	Cholesterol antagonist
0,377	0,012	Cholesterol oxidase inhibitor
0,385	0,024	Morphine 6-dehydrogenase inhibitor
0,386	0,026	N-(long-chain-acyl)ethanolamine deacylase inhibitor
0,378	0,021	Flavin-containing monooxygenase inhibitor
0,360	0,004	Testosterone agonist
0,359	0,005	UGT2B18 substrate
0,360	0,011	Cycloartenol synthase inhibitor
0,414	0,065	CYP3A5 substrate
0,378	0,030	CYP2A11 substrate
0,403	0,055	CYP2B5 substrate
0,351	0,005	Protein synthesis stimulant
0,354	0,008	Maleate isomerase inhibitor
0,384	0,039	Phosphatidylinositol diacylglycerol-lyase inhibitor
0,376	0,032	Spasmolytic, Papaverin-like
0,368	0,025	Signal peptidase I inhibitor
0,412	0,068	Lipoprotein lipase inhibitor
0,351	0,009	CYP4B substrate
0,349	0,008	Lymphocytopoiesis inhibitor
0,384	0,046	Sulfite dehydrogenase inhibitor
0,417	0,081	CYP3A1 substrate
0,371	0,042	Dextranase inhibitor
0,367	0,038	HCV IRES inhibitor
0,388	0,063	RNA-directed RNA polymerase inhibitor
0,351	0,026	Phospholipase C inhibitor
0,378	0,056	P-glycoprotein substrate
0,334	0,013	Histamine H1 receptor agonist
0,344	0,029	UGT1A4 substrate
0,325	0,011	Endoglycosylceramidase inhibitor
0,373	0,060	Antiprotozoal (Leishmania)
0,362	0,051	Anesthetic general
0,330	0,019	Diuretic
0,334	0,023	2-Acylglycerol O-acyltransferase inhibitor
0,349	0,039	Cholestanetriol 26-monooxygenase inhibitor
0,369	0,060	Prostaglandin-E2 9-reductase inhibitor
0,375	0,068	CYP2A4 substrate
0,315	0,009	CYP4B1 substrate
0,340	0,034	Bone diseases treatment
0,312	0,009	Threonine ammonia-lyase inhibitor
0,312	0,009	Cerebrovascular disordes treatment
0,320	0,019	Lipocortins synthesis antagonist
0,369	0,069	Antipruritic
0,306	0,007	Cholestenone 5alpha-reductase inhibitor
0,379	0,079	G-protein-coupled receptor kinase inhibitor
0,379	0,079	Beta-adrenergic receptor kinase inhibitor
0,345	0,047	Antialcoholic
0,309	0,012	Methylglutamate dehydrogenase inhibitor
0,325	0,029	Galactolipase inhibitor
0,332	0,037	RNA synthesis inhibitor
0,296	0,004	Sodium/bile acid cotransporter inhibitor
0,318	0,027	UGT2B7 substrate
0,398	0,108	27-Hydroxycholesterol 7alpha-monooxygenase inhibitor
0,304	0,015	Aldosterone antagonist
0,292	0,013	Transactivator transcription protein inhibitor
0,307	0,028	Age-related macular degeneration treatment
0,436	0,159	Phosphatase inhibitor
0,310	0,037	Anesthetic
0,277	0,009	Hair growth stimulant
0,290	0,023	ATP-binding cassette A1 stimulant
0,284	0,019	Glycerone-phosphate O-acyltransferase inhibitor
0,353	0,091	Rubredoxin-NAD+ reductase inhibitor
0,323	0,060	CYP2A5 substrate
0,341	0,080	GABA aminotransferase inhibitor
0,275	0,015	UGT2B10 substrate
0,320	0,062	Antineoplastic (multiple myeloma)
0,258	0,004	Steroid 17-alpha-hydroxylase/17,20 lyase inhibitor
0,252	0,003	Sterol 24-C-methyltransferase inhibitor
0,289	0,042	Antiosteoporotic
0,313	0,068	D-lactaldehyde dehydrogenase inhibitor
0,258	0,015	Beta-glucosidase inhibitor
0,257	0,015	Estradiol 17alpha-dehydrogenase inhibitor
0,374	0,133	Antiviral (Picornavirus)
0,308	0,067	Antiinflammatory, ophthalmic
0,282	0,043	Vascular (periferal) disease treatment
0,250	0,012	Antineoplastic (thyroid cancer)
0,355	0,118	Lysase inhibitor
0,348	0,111	CYP3A substrate
0,246	0,009	Corticosteroid antagonist
0,240	0,004	RNA-directed RNA polymerase stimulant
0,351	0,116	CYP3A4 substrate
0,273	0,040	Oxytocic
0,255	0,022	Protein-S-isoprenylcysteine O-methyltransferase inhibitor
0,296	0,063	Thiosulfate dehydrogenase inhibitor
0,334	0,101	CYP4A11 substrate
0,305	0,075	Cardiotonic
0,247	0,018	Cholate-CoA ligase inhibitor
0,343	0,115	Spasmolytic, urinary
0,232	0,005	Ribosomal protein S6 kinase, 90-kDa inhibitor
0,252	0,025	Antineoplastic (endocrine cancer)
0,289	0,064	Antibacterial
0,235	0,011	Retinol O-fatty-acyltransferase inhibitor
0,258	0,035	Interleukin 10 agonist
0,260	0,041	Arylamine N-acetyltransferase inhibitor
0,232	0,013	Choloylglycine hydrolase inhibitor
0,332	0,117	Antipruritic, allergic
0,248	0,033	Erectile dysfunction treatment
0,264	0,050	Protein-Npi-phosphohistidine-sugar phosphotransferase inhibitor
0,293	0,081	Steroid N-acetylglucosaminyltransferase inhibitor
0,242	0,032	Calcium-sensing receptor agonist
0,268	0,060	DNA ligase (ATP) inhibitor
0,216	0,008	Pregnane X receptor agonist
0,300	0,094	RELA expression inhibitor
0,215	0,009	Hydroxymethylglutaryl-CoA reductase inhibitor
0,242	0,040	Sterol 3-beta-glucosyltransferase inhibitor
0,322	0,123	JAK2 expression inhibitor
0,257	0,058	Antiprotozoal (Trichomonas)
0,253	0,055	Ceramide glucosyltransferase inhibitor
0,265	0,067	Retinoprotector
0,262	0,063	Proliferative diseases treatment
0,203	0,006	DNA directed RNA polymerase stimulant
0,267	0,069	Hyaluronic acid agonist
0,270	0,073	Indanol dehydrogenase inhibitor
0,210	0,013	Glycosylphosphatidylinositol diacylglycerol-lyase inhibitor
0,222	0,031	Retinyl-palmitate esterase inhibitor
0,265	0,075	Antiviral (Influenza A)
0,237	0,047	Hydroxysteroid dehydrogenase inhibitor
0,235	0,047	Plasmanylethanolamine desaturase inhibitor
0,204	0,018	Trans-octaprenyltranstransferase inhibitor
0,267	0,083	Opioid dependency treatment
0,229	0,045	Protein-synthesizing GTPase inhibitor
0,217	0,034	Arachidonic acid antagonist
0,189	0,007	5-Alpha-reductase inhibitor
0,192	0,010	UGT2B11 substrate
0,226	0,044	Prostaglandin E1 antagonist
0,234	0,052	Vitamin-K-epoxide reductase (warfarin-insensitive) inhibitor
0,188	0,008	DELTA24-sterol reductase inhibitor
0,242	0,063	Antipruritic, non-allergic
0,258	0,080	Hepatoprotectant
0,214	0,039	CYP2A10 substrate
0,182	0,009	3(or 17)alpha-hydroxysteroid dehydrogenase inhibitor
0,204	0,031	Contraceptive
0,203	0,031	Contraceptive female
0,343	0,171	Macrophage colony stimulating factor agonist
0,300	0,130	Ecdysone 20-monooxygenase inhibitor
0,192	0,024	Prolactin inhibitor
0,185	0,017	Ribosomal protein S6 kinase inhibitor
0,293	0,125	Anticonvulsant
0,168	0,003	RNA agonist
0,171	0,007	Steroid-like
0,168	0,005	Anticholelithogenic
0,255	0,092	Hydroxylamine reductase (NADH) inhibitor
0,163	0,003	Alpha-amino-acid esterase inhibitor
0,239	0,079	Hepatic disorders treatment
0,282	0,124	Cancer associated disorders treatment
0,199	0,044	Ligase inhibitor
0,159	0,005	Steroid DELTA-isomerase inhibitor
0,315	0,162	Leukopoiesis stimulant
0,247	0,095	CYP2B11 substrate
0,238	0,086	Antihypercholesterolemic
0,249	0,098	AR expression inhibitor
0,193	0,042	Trans-1,2-dihydrobenzene-1,2-diol dehydrogenase inhibitor
0,227	0,078	UGT1A6 substrate
0,232	0,084	Cardiovascular analeptic
0,242	0,097	Antitoxic
0,318	0,174	Diabetic neuropathy treatment
0,155	0,010	Alpha-L-fucosidase inhibitor
0,198	0,055	Protein synthesis inhibitor
0,147	0,005	CYP7B1 substrate
0,147	0,005	CYP7B substrate
0,281	0,138	Polarisation stimulant
0,174	0,032	NAD(P)+ transhydrogenase (B-specific) inhibitor
0,181	0,039	Diacylglycerol cholinephosphotransferase inhibitor
0,149	0,008	Butyrylcholinesterase inhibitor
0,165	0,025	Narcolepsy treatment
0,200	0,061	UGT2B substrate
0,221	0,082	CYP2A2 substrate
0,221	0,083	UDP-glucuronosyltransferase substrate
0,195	0,059	UGT1A5 substrate
0,227	0,093	Antiinfertility, female
0,189	0,054	Aldehyde dehydrogenase (NADP+) inhibitor
0,162	0,028	Urolithiasis treatment
0,154	0,021	Secretase alpha stimulant
0,154	0,021	Secretase stimulant
0,137	0,004	Estradiol 17 beta dehydrogenase 3 inhibitor
0,148	0,016	Glutamate (mGluR4) agonist
0,188	0,056	UGT2B9 substrate
0,286	0,155	Caspase 3 stimulant
0,166	0,036	CYP19 inhibitor
0,278	0,149	Gonadotropin antagonist
0,239	0,111	Cytochrome-b5 reductase inhibitor
0,299	0,171	UDP-N-acetylglucosamine 4-epimerase inhibitor
0,275	0,149	Alcohol O-acetyltransferase inhibitor
0,212	0,087	UGT1A substrate
0,197	0,073	Neurotrophic factor enhancer
0,167	0,043	Histamine agonist
0,131	0,008	Anesthetic inhalation
0,228	0,106	Antiparkinsonian, rigidity relieving
0,143	0,022	Anabolic
0,211	0,092	Imidazoline receptor agonist
0,231	0,112	CYP2C11 substrate
0,161	0,042	Phosphatidate cytidylyltransferase inhibitor
0,156	0,039	Glycerol-3-phosphate O-acyltransferase inhibitor
0,159	0,042	Interferon antagonist
0,229	0,112	Transcription factor NF kappa A inhibitor
0,171	0,055	Cyclamate sulfohydrolase inhibitor
0,118	0,006	Cortisone beta-reductase inhibitor
0,153	0,041	Interferon gamma antagonist
0,125	0,014	Estradiol 17 beta dehydrogenase inhibitor
0,128	0,017	Hypercalcemia treatment
0,234	0,125	CYP4A substrate
0,173	0,066	CYP2C8 inducer
0,342	0,234	Ubiquinol-cytochrome-c reductase inhibitor
0,225	0,118	CYP2C6 substrate
0,116	0,010	Parathyroid hormone antagonist
0,186	0,080	UGT1A1 substrate
0,115	0,010	mRNA (guanine-N7-)-methyltransferase inhibitor
0,242	0,138	Antineurogenic pain
0,278	0,175	Caspase 8 stimulant
0,189	0,087	Choleretic
0,162	0,062	Adenylate cyclase stimulant
0,108	0,009	Progesterone agonist
0,213	0,115	Glycerol-3-phosphate dehydrogenase inhibitor
0,112	0,016	CYP2C2 substrate
0,271	0,175	CYP2C12 substrate
0,101	0,006	Glycine N-choloyltransferase inhibitor
0,169	0,075	4-Hydroxybenzoate nonaprenyltransferase inhibitor
0,171	0,078	Nitric oxide scavenger
0,103	0,010	Hyperparathyroidism treatment
0,150	0,056	UGT1A8 substrate
0,098	0,004	CYP24 substrate
0,140	0,050	CYP19 substrate
0,107	0,017	Steroid sulfotransferase inhibitor
0,137	0,047	CYP3A5 inducer
0,169	0,081	UGT1A3 substrate
0,104	0,016	Protein 30S ribosomal subunit inhibitor
0,100	0,013	Rho-associated kinase inhibitor
0,095	0,008	CYP17 substrate
0,153	0,067	Cholesterol synthesis inhibitor
0,297	0,212	Neurotransmitter uptake inhibitor
0,127	0,044	Hyperprolactinemia treatment
0,137	0,055	Antibiotic
0,202	0,121	NF-E2-related factor 2 stimulant
0,199	0,118	Hematopoietic
0,295	0,214	Antidyskinetic
0,116	0,036	CDC25A inhibitor
0,117	0,038	Globoside alpha-N-acetylgalactosaminyltransferase inhibitor
0,106	0,027	Nav1.4 sodium channel blocker
0,106	0,029	Ornithine decarboxylase inhibitor
0,151	0,074	UGT2B15 substrate
0,083	0,007	Androst-4-ene-3,17-dione monooxygenase inhibitor
0,129	0,052	Diacylglycerol kinase inhibitor
0,087	0,012	Glutamate (mGluR3) agonist
0,079	0,005	Na+ K+ transporting ATPase inhibitor
0,085	0,013	Lipocortins synthesis agonist
0,150	0,078	Glutamate (mGluR5) agonist
0,254	0,183	Na+-transporting two-sector ATPase inhibitor
0,084	0,014	UGT2B30 substrate
0,084	0,014	UGT2B4E substrate
0,084	0,014	UGT2B23 substrate
0,084	0,014	UGT2B4D substrate
0,084	0,014	UGT2B19 substrate
0,073	0,003	Cortisone alpha-reductase inhibitor
0,241	0,172	DNA polymerase I inhibitor
0,168	0,101	Menstruation disorders treatment
0,071	0,004	2-Hydroxyacylsphingosine 1-beta-galactosyltransferase inhibitor
0,095	0,028	Melanocortin agonist
0,080	0,014	Antibiotic Aminoglycoside-like
0,204	0,139	Antipsoriatic
0,112	0,048	CMP-N-acetylneuraminate monooxygenase inhibitor
0,143	0,080	SULT1E1 substrate
0,084	0,021	Glutamate (mGluR group I) agonist
0,172	0,111	Sigma 1 receptor agonist
0,218	0,157	Chitinase inhibitor
0,195	0,134	Immunostimulant
0,140	0,079	3-Chloro-D-alanine dehydrochlorinase inhibitor
0,179	0,119	p21-activated kinase inhibitor
0,234	0,173	CYP2C9 substrate
0,077	0,017	17-Beta-hydroxysteroid dehydrogenase 1 inhibitor
0,106	0,047	Pyruvate dehydrogenase kinase inhibitor
0,208	0,149	Immunomodulator
0,248	0,191	Muscular dystrophy treatment
0,160	0,104	Growth stimulant
0,161	0,105	Antianorexic
0,130	0,074	Aldehyde dehydrogenase (NAD+) inhibitor
0,083	0,027	UGT2B7H substrate
0,083	0,027	UGT2B7Y substrate
0,190	0,136	CYP2B2 substrate
0,090	0,035	SULT2A1 substrate
0,106	0,052	Acetylcholine M2 receptor agonist
0,099	0,046	G-protein-coupled bile acid receptor 1 agonist
0,153	0,102	Microtubule formation inhibitor
0,290	0,239	Acute neurologic disorders treatment
0,180	0,131	Dopamine release stimulant
0,090	0,040	Alpha,alpha-trehalose-phosphate synthase (UDP-forming) inhibitor
0,058	0,010	5-Alpha-reductase 2 inhibitor
0,121	0,074	UGT2B1 substrate
0,161	0,113	Antirickettsial
0,124	0,077	Radical formation agonist
0,111	0,064	Antineoplastic, alkylator
0,058	0,011	Cortisol sulfotransferase inhibitor
0,215	0,169	CYP3A7 substrate
0,167	0,120	Stroke treatment
0,103	0,057	Antifungal enhancer
0,176	0,132	Peroxidase substrate
0,195	0,151	4-Nitrophenylphosphatase inhibitor
0,231	0,187	Opioid kappa 3 receptor antagonist
0,090	0,048	3-Oxosteroid 1-dehydrogenase inhibitor
0,112	0,071	Estrone sulfotransferase inhibitor
0,074	0,033	Malate synthase inhibitor
0,055	0,014	Glutamate (mGluR) agonist
0,145	0,106	D-alanine 2-hydroxymethyltransferase inhibitor
0,167	0,129	Antihypotensive
0,267	0,230	Limulus clotting factor B inhibitor
0,110	0,072	Rhodopsin kinase inhibitor
0,065	0,028	Androgen agonist
0,084	0,047	Paget's disease treatment
0,042	0,005	CYP27A1 substrate
0,100	0,063	Coproporphyrinogen oxidase inhibitor
0,052	0,015	Glycolipid 2-alpha-mannosyltransferase inhibitor
0,044	0,008	Corticosteroid-like
0,072	0,037	Alpha-mannosidase inhibitor
0,223	0,188	Antiinfective
0,287	0,252	Platelet aggregation stimulant
0,052	0,017	Dipeptidyl peptidase II inhibitor
0,046	0,012	5-Alpha-reductase 1 inhibitor
0,152	0,118	(S)-3-amino-2-methylpropionate transaminase inhibitor
0,131	0,097	p21-activated kinase 4 inhibitor
0,097	0,063	Topoisomerase II inhibitor
0,044	0,011	Vitamin D3 hydroxylase inhibitor
0,059	0,027	Dipeptidyl peptidase inhibitor
0,086	0,054	Galactosylceramidase inhibitor
0,120	0,090	UGT1A10 substrate
0,166	0,136	Guanosine-3',5'-bis(diphosphate) 3'-diphosphatase inhibitor
0,044	0,015	Dipeptidyl peptidase IV inhibitor
0,202	0,173	Farnesoid X receptor antagonist
0,072	0,043	Long-chain-fatty-acid-CoA ligase inhibitor
0,282	0,252	5-O-(4-coumaroyl)-D-quinate 3'-monooxygenase inhibitor
0,041	0,012	Estrone sulfotransferase stimulant
0,125	0,096	Testosterone 17beta-dehydrogenase inhibitor
0,057	0,029	Farnesoid X receptor agonist
0,158	0,130	Mucolytic
0,217	0,189	CYP2C substrate
0,052	0,024	Rho-associated kinase II inhibitor
0,268	0,241	Omptin inhibitor
0,085	0,058	Antineoplastic antibiotic
0,113	0,086	Luteinizing hormone-releasing hormone agonist
0,067	0,040	CYP24 inhibitor
0,031	0,005	Antibiotic Quinolone-like
0,102	0,076	Lysyl endopeptidase inhibitor
0,031	0,005	DNA topoisomerase IV inhibitor
0,180	0,154	Saluretic
0,123	0,098	Antihyperlipoproteinemic
0,032	0,007	CYP27A substrate
0,197	0,172	HMOX1 expression enhancer
0,211	0,188	Cystic fibrosis treatment
0,036	0,014	Inositol polyphosphate-5-phosphatase D stimulant
0,035	0,013	Estradiol 17 beta dehydrogenase stimulant
0,029	0,007	Mineralocorticoid
0,072	0,051	Endometrios treatment
0,181	0,160	Skeletal muscle relaxant
0,150	0,129	Pediculicide
0,027	0,007	CYP27 substrate
0,167	0,148	Antiprotozoal
0,102	0,083	Alpha-pinene-oxide decyclase inhibitor
0,061	0,042	Androgen antagonist
0,086	0,068	Pantetheine-phosphate adenylyltransferase inhibitor
0,161	0,143	Severe acute respiratory syndrome treatment
0,086	0,068	Contraceptive male
0,197	0,180	3C-like protease (Human coronavirus) inhibitor
0,122	0,105	Psychosexual dysfunction treatment
0,258	0,241	CYP2C19 inducer
0,060	0,043	Deoxyadenosine kinase inhibitor
0,031	0,015	Glutamate (mGluR group III) agonist
0,169	0,153	Taurine-2-oxoglutarate transaminase inhibitor
0,219	0,203	CYP2E1 inducer
0,112	0,097	Posttraumatic stress disorder treatment
0,037	0,022	Glutamate (mGluR6) agonist
0,025	0,010	CYP17A substrate
0,095	0,080	Sulfotransferase substrate
0,023	0,009	Histamine H3 receptor agonist
0,024	0,010	Ketosteroid monooxygenase inhibitor
0,100	0,086	Coagulant
0,027	0,014	Glucocorticoid agonist
0,059	0,046	Heme oxygenase stimulant
0,019	0,007	Antiinflammatory steroid
0,107	0,096	Glutamate-1-semialdehyde 2,1-aminomutase inhibitor
0,014	0,003	Cholesterol monooxygenase (side-chain-cleaving) inhibitor
0,183	0,173	CYP2A substrate
0,109	0,099	Anesthetic local
0,276	0,265	Mucomembranous protector
0,020	0,010	Antibiotic Naphthyridine-like
0,088	0,079	1-Aminocyclopropane-1-carboxylate deaminase inhibitor
0,025	0,016	Sodium/hydrogen exchanger 3 inhibitor
0,013	0,005	3 Beta-hydroxy-delta 5-steroid dehydrogenase inhibitor
0,013	0,004	CYP7A1 substrate
0,014	0,006	CYP7 substrate
0,043	0,035	Glutamate (mGluR group II) agonist
0,018	0,010	CYP11B1 substrate
0,163	0,156	Antineoplastic enhancer
0,099	0,092	2,2-Dialkylglycine decarboxylase (pyruvate) inhibitor
0,047	0,041	UGT2B20 substrate
0,192	0,186	CYP2C19 inhibitor
0,043	0,037	Aromatase inhibitor
0,093	0,088	Melanocortin MC-4 agonist
0,016	0,011	Vitamin D-like
0,082	0,079	Neuropeptide Y agonist
0,067	0,063	Amino-acid racemase inhibitor
0,012	0,009	Smo receptor agonist
0,023	0,020	Estrone sulfatase inhibitor
0,069	0,066	Glycosylceramidase inhibitor
0,149	0,146	Antiepileptic
0,106	0,103	Antineoplastic (ovarian cancer)
0,025	0,023	Cadherin antagonist
0,016	0,014	Gestagen-like
0,156	0,156	Yeast ribonuclease inhibitor
0,022	0,021	Antibiotic Tetracycline-like
0,109	0,109	Alcohol dehydrogenase substrate
